# Supplementary material for: An Ontological Framework to Facilitate Early Detection of ‘Radicalization’ (OFEDR)—A Three World Perspective
Source: J Imaging. 2021 Mar 22;7(3):60. doi: 10.3390/jimaging7030060 (PMC8321290; doi:10.3390/jimaging7030060)
Supplement: Supplementary file 1 [file jimaging-07-00060-s001.zip]

Archive with 52 entries (50 files):
- jimaging-1113344 final TBS/jimaging-1113344 final/
- jimaging-1113344 final TBS/jimaging-1113344 final/Definitions/
- jimaging-1113344 final TBS/jimaging-1113344 final/Definitions/chicago2.bst
- jimaging-1113344 final TBS/jimaging-1113344 final/Definitions/jimaging-logo.eps
- jimaging-1113344 final TBS/jimaging-1113344 final/Definitions/jimaging-logo-eps-converted-to.pdf
- jimaging-1113344 final TBS/jimaging-1113344 final/Definitions/journalnames.tex
- jimaging-1113344 final TBS/jimaging-1113344 final/Definitions/logo-ccby.eps
- jimaging-1113344 final TBS/jimaging-1113344 final/Definitions/logo-ccby-eps-converted-to.pdf
- jimaging-1113344 final TBS/jimaging-1113344 final/Definitions/logo-mdpi.eps
- jimaging-1113344 final TBS/jimaging-1113344 final/Definitions/logo-mdpi-eps-converted-to.pdf
- jimaging-1113344 final TBS/jimaging-1113344 final/Definitions/logo-orcid.eps
- jimaging-1113344 final TBS/jimaging-1113344 final/Definitions/logo-orcid-eps-converted-to.pdf
- jimaging-1113344 final TBS/jimaging-1113344 final/Definitions/logo-updates.pdf
- jimaging-1113344 final TBS/jimaging-1113344 final/Definitions/mdpi.bst
- jimaging-1113344 final TBS/jimaging-1113344 final/Definitions/mdpi.cls
- jimaging-1113344 final TBS/jimaging-1113344 final/Fig14a_new.png
- jimaging-1113344 final TBS/jimaging-1113344 final/Fig14b_new.png
- jimaging-1113344 final TBS/jimaging-1113344 final/Fig14c_new.png
- jimaging-1113344 final TBS/jimaging-1113344 final/Fig14d_new.png
- jimaging-1113344 final TBS/jimaging-1113344 final/Fig14New.jpg
- jimaging-1113344 final TBS/jimaging-1113344 final/Fig15a_new.png
- jimaging-1113344 final TBS/jimaging-1113344 final/Fig15b_new.png
- jimaging-1113344 final TBS/jimaging-1113344 final/FigurBiochemistry_UsecaseInteraction.png
- jimaging-1113344 final TBS/jimaging-1113344 final/Figure_ChangeSexualRelationshipCrimeProfiles_NEW.png
- jimaging-1113344 final TBS/jimaging-1113344 final/Figure14bHvit.png
- jimaging-1113344 final TBS/jimaging-1113344 final/FigureActingOutRelationshipToCrimeProfilesAndAmbient.png
- jimaging-1113344 final TBS/jimaging-1113344 final/FigureAge_New.png
- jimaging-1113344 final TBS/jimaging-1113344 final/FigureBiochemistry_New.png
- jimaging-1113344 final TBS/jimaging-1113344 final/FigureBrainProcessing_New.png
- jimaging-1113344 final TBS/jimaging-1113344 final/FigureFocalUsercase_New.png
- jimaging-1113344 final TBS/jimaging-1113344 final/FigureNewBehavior.png
- jimaging-1113344 final TBS/jimaging-1113344 final/FigureNEwCrimeProfiles.png
- jimaging-1113344 final TBS/jimaging-1113344 final/FigurIndividualCharacteristicsNEW.png
- jimaging-1113344 final TBS/jimaging-1113344 final/jimaging-1113344 english.aux
- jimaging-1113344 final TBS/jimaging-1113344 final/jimaging-1113344 english.log
- jimaging-1113344 final TBS/jimaging-1113344 final/jimaging-1113344 english.out
- jimaging-1113344 final TBS/jimaging-1113344 final/jimaging-1113344 english.pdf
- jimaging-1113344 final TBS/jimaging-1113344 final/jimaging-1113344 english.synctex.gz
- jimaging-1113344 final TBS/jimaging-1113344 final/jimaging-1113344 english.tex
- jimaging-1113344 final TBS/jimaging-1113344 final/Nedlastet flytdiagram met600dpi.png
- jimaging-1113344 final TBS/jimaging-1113344 final/nyFIg15b.png
- jimaging-1113344 final TBS/jimaging-1113344 final/NyFigureOne.png
- jimaging-1113344 final TBS/jimaging-1113344 final/NyFigurExtreme.png
- jimaging-1113344 final TBS/jimaging-1113344 final/PoissonExModel.png
- jimaging-1113344 final TBS/jimaging-1113344 final/Supplementary.aux
- jimaging-1113344 final TBS/jimaging-1113344 final/Supplementary.log
- jimaging-1113344 final TBS/jimaging-1113344 final/Supplementary.out
- jimaging-1113344 final TBS/jimaging-1113344 final/Supplementary.pdf
- jimaging-1113344 final TBS/jimaging-1113344 final/Supplementary.synctex.gz
- jimaging-1113344 final TBS/jimaging-1113344 final/Supplementary.tex
- jimaging-1113344 final TBS/jimaging-1113344 final/template.pdf
- jimaging-1113344 final TBS/jimaging-1113344 final/TopHiearchy_newJan21.png
