# Supplementary material for: An Ontological Framework to Facilitate Early Detection of ‘Radicalization’ (OFEDR)—A Three World Perspective
Source: J Imaging. 2021 Mar 22;7(3):60. doi: 10.3390/jimaging7030060 (PMC8321290; doi:10.3390/jimaging7030060)
Supplement: Supplementary file 1 [file jimaging-07-00060-s001.zip › jimaging-1113344 final TBS/jimaging-1113344 final/jimaging-1113344 english.aux]

\relax 
\providecommand\hyper@newdestlabel[2]{}
\bibstyle{Definitions/mdpi}
\providecommand\HyperFirstAtBeginDocument{\AtBeginDocument}
\HyperFirstAtBeginDocument{\ifx\hyper@anchor\@undefined
\global\let\oldcontentsline\contentsline
\gdef\contentsline#1#2#3#4{\oldcontentsline{#1}{#2}{#3}}
\global\let\oldnewlabel\newlabel
\gdef\newlabel#1#2{\newlabelxx{#1}#2}
\gdef\newlabelxx#1#2#3#4#5#6{\oldnewlabel{#1}{{#2}{#3}}}
\AtEndDocument{\ifx\hyper@anchor\@undefined
\let\contentsline\oldcontentsline
\let\newlabel\oldnewlabel
\fi}
\fi}
\global\let\hyper@last\relax 
\gdef\HyperFirstAtBeginDocument#1{#1}
\providecommand\HyField@AuxAddToFields[1]{}
\providecommand\HyField@AuxAddToCoFields[2]{}
\providecommand*\new@tpo@label[2]{}
\citation{manshaus}
\citation{monahan2}
\citation{pysz}
\citation{burk,weise}
\citation{deathterror}
\citation{people,terroract}
\citation{mcphillips}
\citation{popper}
\citation{owl2}
\citation{popper}
\citation{popper}
\citation{laszlo}
\citation{laszlo}
\citation{noy}
\citation{gruber}
\citation{gruber,maccarthy}
\citation{maedche}
\citation{gruber}
\citation{owl2}
\citation{burk}
\citation{burk,burke1,birnbaum,morris}
\citation{blairs,yanagi}
\citation{luoOne,pysz}
\citation{schmid}
\citation{maras}
\citation{maras,moskalenko}
\citation{guardian,Michael}
\citation{morrisboyd}
\citation{kruglanski}
\citation{maras}
\citation{crossett}
\citation{dzhekova,koller}
\citation{NBO2}
\citation{poldrack,varo}
\citation{allen}
\citation{haendel}
\citation{hains,salma}
\citation{Zakaria}
\citation{barhamgi1,barhamgi2,masmoudi,mannes,galjano}
\citation{rodrigues}
\citation{APAONTO}
\citation{narvaes}
\citation{laird,brainmap,START,GTD}
\citation{megan,schmid,wendelberg2}
\citation{bal2016,musen,weka}
\citation{sparql}
\citation{wendelberg,wendelberg3}
\citation{musen}
\citation{abburu}
\citation{calvanesediego,polleres}
\citation{bal2016}
\citation{Liu}
\citation{tiihonen}
\citation{luoOne}
\citation{burke1,wendelberg,wendelberg2,wendelberg3,birnbaum}
\citation{sleegers}
\citation{wendelberg,wendelberg2,wendelberg3}
\citation{hirsch,klackljonas,macdonald}
\citation{erika,wendelberg,wendelberg3}
\citation{ACLU}
\citation{iverach}
\citation{bennett,richtand,short,stahl,saavedra}
\citation{morris}
\citation{burke1}
\citation{beyrak,gogolla,goldenberg08,goldenberg06,klackl,ronchi}
\citation{klackl}
\citation{hiyoshi}
\citation{yanagi}
\citation{wendelberg2}
\citation{chittaro,miller}
\citation{horrey}
\citation{wendelberg,wendelberg2,wendelberg3}
\citation{motofei,rottchy}
\citation{mccrae}
\citation{berkovsky,kosinski}
\citation{miller}
\citation{birnbaum}
\citation{burke1}
\citation{easden}
\citation{wendelberg3}
\citation{agroskin,davey,klackljonas}
\citation{ACLU,loftus,wein}
\citation{Michael}
\citation{kruglanski,motofei}
\citation{wendelberg3,wendelberg,wendelberg2}
\citation{birnbaum}
\citation{wendelberg3}
\citation{kruglanski}
\citation{popper}
\citation{greenberg}
\citation{yuki}
\@LN@col{1}
\@LN@col{1}
\@writefile{toc}{\contentsline {section}{\numberline {1}Introduction}{1}{section.1}\protected@file@percent }
\@LN@col{1}
\@writefile{toc}{\contentsline {subsection}{\numberline {1.1}Terror Management and Terrorism }{2}{subsection.1.1}\protected@file@percent }
\@writefile{toc}{\contentsline {subsection}{\numberline {1.2}Ontology and Popper's Three Worlds}{2}{subsection.1.2}\protected@file@percent }
\@LN@col{1}
\@writefile{lospecialtable}{\contentsline {specialtable}{\numberline {1}{\ignorespaces Popper's three ontological worlds.\relax }}{3}{specialtable.caption.1}\protected@file@percent }
\providecommand*\caption@xref[2]{\@setref\relax\@undefined{#1}}
\newlabel{tab1}{{1}{3}{Popper's three ontological worlds.\relax }{specialtable.caption.1}{}}
\@writefile{toc}{\contentsline {subsection}{\numberline {1.3}Terror Management---Three World Ontology }{3}{subsection.1.3}\protected@file@percent }
\@writefile{toc}{\contentsline {subsection}{\numberline {1.4}Ontology Definition}{3}{subsection.1.4}\protected@file@percent }
\@LN@col{1}
\@writefile{toc}{\contentsline {subsection}{\numberline {1.5}State of the Art}{4}{subsection.1.5}\protected@file@percent }
\@LN@col{1}
\@writefile{lof}{\contentsline {figure}{\numberline {1}{\ignorespaces  Ontology idea based on combining the four IBBB's (individual characteristics (world level 2 or 3), behavior (level 1 or 3), biochemistry (level 1), brain processing (level 2)) and CPs (criminal profiles) (level 3).\relax }}{5}{figure.caption.2}\protected@file@percent }
\newlabel{fig1}{{1}{5}{Ontology idea based on combining the four IBBB's (individual characteristics (world level 2 or 3), behavior (level 1 or 3), biochemistry (level 1), brain processing (level 2)) and CPs (criminal profiles) (level 3).\relax }{figure.caption.2}{}}
\@writefile{toc}{\contentsline {subsection}{\numberline {1.6}Literature Search}{5}{subsection.1.6}\protected@file@percent }
\@LN@col{1}
\@writefile{toc}{\contentsline {subsection}{\numberline {1.7}Hypothesis and Idea of Present Work}{6}{subsection.1.7}\protected@file@percent }
\@LN@col{1}
\@writefile{toc}{\contentsline {section}{\numberline {2}Materials and Methods}{7}{section.2}\protected@file@percent }
\@writefile{toc}{\contentsline {subsection}{\numberline {2.1}Sample}{7}{subsection.2.1}\protected@file@percent }
\@writefile{toc}{\contentsline {subsection}{\numberline {2.2}Data}{7}{subsection.2.2}\protected@file@percent }
\@writefile{toc}{\contentsline {subsubsection}{\numberline {2.2.1}Model Choice and Organization of Data on Prot\'{e}g\'{e}}{7}{subsubsection.2.2.1}\protected@file@percent }
\@LN@col{1}
\@writefile{toc}{\contentsline {subsubsection}{\numberline {2.2.2}Test Sample(s)}{8}{subsubsection.2.2.2}\protected@file@percent }
\@writefile{toc}{\contentsline {subsection}{\numberline {2.3}Instruments}{8}{subsection.2.3}\protected@file@percent }
\@writefile{toc}{\contentsline {subsection}{\numberline {2.4}Study Registration}{8}{subsection.2.4}\protected@file@percent }
\@LN@col{1}
\newlabel{s3}{{3}{9}{Results\label {s3}}{section.3}{}}
\@writefile{toc}{\contentsline {section}{\numberline {3}Results}{9}{section.3}\protected@file@percent }
\@writefile{toc}{\contentsline {subsection}{\numberline {3.1}Top Hierarchy of Ontology }{9}{subsection.3.1}\protected@file@percent }
\@writefile{lof}{\contentsline {figure}{\numberline {2}{\ignorespaces Top hierarchy of ontology. Behavior (B), biochemistry (B), brain (B), individual characteristics (I), and criminal profiles (CPs) represent the five IBBB-CP, while group and environment represent support classes.\relax }}{9}{figure.caption.3}\protected@file@percent }
\newlabel{fig2}{{2}{9}{Top hierarchy of ontology. Behavior (B), biochemistry (B), brain (B), individual characteristics (I), and criminal profiles (CPs) represent the five IBBB-CP, while group and environment represent support classes.\relax }{figure.caption.3}{}}
\@writefile{toc}{\contentsline {subsection}{\numberline {3.2}The Five Main Classes IBBB-CP}{9}{subsection.3.2}\protected@file@percent }
\@writefile{toc}{\contentsline {subsubsection}{\numberline {3.2.1}Biochemistry}{9}{subsubsection.3.2.1}\protected@file@percent }
\@writefile{lof}{\contentsline {figure}{\numberline {3}{\ignorespaces Class biochemistry.\relax }}{9}{figure.caption.4}\protected@file@percent }
\newlabel{fig3}{{3}{9}{Class biochemistry.\relax }{figure.caption.4}{}}
\@LN@col{1}
\@writefile{toc}{\contentsline {subsubsection}{\numberline {3.2.2}Behavior}{10}{subsubsection.3.2.2}\protected@file@percent }
\@writefile{lof}{\contentsline {figure}{\numberline {4}{\ignorespaces Class behavior.\relax }}{10}{figure.caption.5}\protected@file@percent }
\newlabel{fig4}{{4}{10}{Class behavior.\relax }{figure.caption.5}{}}
\@writefile{toc}{\contentsline {subsubsection}{\numberline {3.2.3}Brain}{10}{subsubsection.3.2.3}\protected@file@percent }
\@writefile{lof}{\contentsline {figure}{\numberline {5}{\ignorespaces Class brain processing.\relax }}{10}{figure.caption.6}\protected@file@percent }
\newlabel{fig5}{{5}{10}{Class brain processing.\relax }{figure.caption.6}{}}
\@LN@col{1}
\@writefile{toc}{\contentsline {subsubsection}{\numberline {3.2.4}Individual Characteristics}{11}{subsubsection.3.2.4}\protected@file@percent }
\@writefile{lof}{\contentsline {figure}{\numberline {6}{\ignorespaces Class individual characteristics. \relax }}{11}{figure.caption.7}\protected@file@percent }
\newlabel{fig6}{{6}{11}{Class individual characteristics. \relax }{figure.caption.7}{}}
\@writefile{toc}{\contentsline {subsubsection}{\numberline {3.2.5}Crime Profiles}{11}{subsubsection.3.2.5}\protected@file@percent }
\@writefile{lof}{\contentsline {figure}{\numberline {7}{\ignorespaces Class crime profiles.\relax }}{11}{figure.caption.8}\protected@file@percent }
\newlabel{fig7}{{7}{11}{Class crime profiles.\relax }{figure.caption.8}{}}
\@LN@col{1}
\@writefile{toc}{\contentsline {subsubsection}{\numberline {3.2.6}Extreme Behavior}{12}{subsubsection.3.2.6}\protected@file@percent }
\@writefile{lof}{\contentsline {figure}{\numberline {8}{\ignorespaces Subclass Extreme behavior.\relax }}{12}{figure.caption.9}\protected@file@percent }
\newlabel{fig8}{{8}{12}{Subclass Extreme behavior.\relax }{figure.caption.9}{}}
\@writefile{toc}{\contentsline {subsubsection}{\numberline {3.2.7} The Relationships between the IBBB and the CPs}{12}{subsubsection.3.2.7}\protected@file@percent }
\@writefile{lof}{\contentsline {figure}{\numberline {9}{\ignorespaces Relationship between age (I) and age (CP).\relax }}{12}{figure.caption.10}\protected@file@percent }
\newlabel{fig9}{{9}{12}{Relationship between age (I) and age (CP).\relax }{figure.caption.10}{}}
\@writefile{lof}{\contentsline {figure}{\numberline {10}{\ignorespaces Relationship between biochemistry (B) and biochemistry (CP).\relax }}{12}{figure.caption.11}\protected@file@percent }
\newlabel{fig10}{{10}{12}{Relationship between biochemistry (B) and biochemistry (CP).\relax }{figure.caption.11}{}}
\@LN@col{1}
\@writefile{lof}{\contentsline {figure}{\numberline {11}{\ignorespaces Relationship between sexual change related to EA (B) and the sexual change related to extreme behavior (CP).\relax }}{13}{figure.caption.12}\protected@file@percent }
\newlabel{fig11}{{11}{13}{Relationship between sexual change related to EA (B) and the sexual change related to extreme behavior (CP).\relax }{figure.caption.12}{}}
\@writefile{lof}{\contentsline {figure}{\numberline {12}{\ignorespaces Relationship between acting out in one of the B's and extreme behavior in CP.\relax }}{13}{figure.caption.13}\protected@file@percent }
\newlabel{fig12}{{12}{13}{Relationship between acting out in one of the B's and extreme behavior in CP.\relax }{figure.caption.13}{}}
\@writefile{lof}{\contentsline {figure}{\numberline {13}{\ignorespaces The relationships between acting out in one of the B's, individual traits (I), and extreme behavior in CP.\relax }}{13}{figure.caption.14}\protected@file@percent }
\newlabel{fig13}{{13}{13}{The relationships between acting out in one of the B's, individual traits (I), and extreme behavior in CP.\relax }{figure.caption.14}{}}
\@LN@col{1}
\newlabel{s3.3}{{3.3}{14}{SPARQL Queries\label {s3.3}}{subsection.3.3}{}}
\@writefile{toc}{\contentsline {subsection}{\numberline {3.3}SPARQL Queries}{14}{subsection.3.3}\protected@file@percent }
\@writefile{lospecialtable}{\contentsline {specialtable}{\numberline {2}{\ignorespaces Results from SPARQL queries for model I--V. *, e.g., related to a blank stare ** change sexual and pre-motoric *** indirect through relationship between inhibition and overcontrol **** focal and ambient are two different variables (counted as 1 or 0). I = Individual characteristic, \mbox  {B = Behavior/Brain processing/Biochemistry} and CP = Criminal Profiles. Probability column shows probability based on (a) numbers of subjects primed with EA (p) (b) all subjects (p) written as p/p. \relax }}{14}{specialtable.caption.15}\protected@file@percent }
\newlabel{tab2}{{2}{14}{Results from SPARQL queries for model I--V. *, e.g., related to a blank stare ** change sexual and pre-motoric *** indirect through relationship between inhibition and overcontrol **** focal and ambient are two different variables (counted as 1 or 0). I = Individual characteristic, \mbox {B = Behavior/Brain processing/Biochemistry} and CP = Criminal Profiles. Probability column shows probability based on (a) numbers of subjects primed with EA (p) (b) all subjects (p) written as p/p. \relax }{specialtable.caption.15}{}}
\@LN@col{1}
\@writefile{lof}{\contentsline {figure}{\numberline {14}{\ignorespaces Pareto plots of Bernoulli samples of 100,000 based on the respective probabilities.Top left p = 0.02, top right p = 0.13, bottom left p = 0.05 (is also model average), and bottom right \mbox  {p = 1.1E-6}.\relax }}{15}{figure.caption.16}\protected@file@percent }
\newlabel{fig14}{{14}{15}{Pareto plots of Bernoulli samples of 100,000 based on the respective probabilities.Top left p = 0.02, top right p = 0.13, bottom left p = 0.05 (is also model average), and bottom right \mbox {p = 1.1E-6}.\relax }{figure.caption.16}{}}
\@writefile{lof}{\contentsline {figure}{\numberline {15}{\ignorespaces The figure on the left shows a binomial probability density function (PDF) for the p-values of the five models. Number of trials is 500. X starts at 1 and ends at 100. The figure on the right shows an exponential cumulative distribution function (CDF) plots no detection based on the respective probabilities: Model I--V (0.02--0.13) and terrorism (1.1E-6) (X = 1--10).\relax }}{15}{figure.caption.17}\protected@file@percent }
\newlabel{fig15}{{15}{15}{The figure on the left shows a binomial probability density function (PDF) for the p-values of the five models. Number of trials is 500. X starts at 1 and ends at 100. The figure on the right shows an exponential cumulative distribution function (CDF) plots no detection based on the respective probabilities: Model I--V (0.02--0.13) and terrorism (1.1E-6) (X = 1--10).\relax }{figure.caption.17}{}}
\@LN@col{1}
\@writefile{lospecialtable}{\contentsline {specialtable}{\numberline {3}{\ignorespaces  Testing numbers of model variables.\relax }}{16}{specialtable.caption.18}\protected@file@percent }
\newlabel{tab3}{{3}{16}{Testing numbers of model variables.\relax }{specialtable.caption.18}{}}
\@writefile{toc}{\contentsline {subsection}{\numberline {3.4}Ontology Metrics}{16}{subsection.3.4}\protected@file@percent }
\@writefile{lospecialtable}{\contentsline {specialtable}{\numberline {4}{\ignorespaces Ontology metrics. \relax }}{16}{specialtable.caption.19}\protected@file@percent }
\newlabel{tab4}{{4}{16}{Ontology metrics. \relax }{specialtable.caption.19}{}}
\@writefile{toc}{\contentsline {section}{\numberline {4}Discussion}{16}{section.4}\protected@file@percent }
\@LN@col{1}
\@writefile{toc}{\contentsline {subsection}{\numberline {4.1}A Three World Framework}{17}{subsection.4.1}\protected@file@percent }
\@writefile{toc}{\contentsline {subsection}{\numberline {4.2}Detection a Rare Occurrence}{17}{subsection.4.2}\protected@file@percent }
\@LN@col{1}
\@LN@col{1}
\newlabel{s4.3}{{4.3}{18}{The 'Problem' of Distribution\label {s4.3}}{subsection.4.3}{}}
\@writefile{toc}{\contentsline {subsection}{\numberline {4.3}The 'Problem' of Distribution}{18}{subsection.4.3}\protected@file@percent }
\newlabel{s4.4}{{4.4}{18}{Generalizability\label {s4.4} }{subsection.4.4}{}}
\@writefile{toc}{\contentsline {subsection}{\numberline {4.4}Generalizability }{18}{subsection.4.4}\protected@file@percent }
\citation{sleegers}
\citation{wendelberg}
\citation{wendelberg}
\citation{luoOne}
\citation{wendelberg3}
\citation{morrisboyd}
\citation{poldrack,nimare,nimare2,neurosynth}
\citation{GDPR}
\citation{lafree,tucker,wiil}
\citation{ogerta}
\citation{croft}
\citation{manshaus}
\citation{croft}
\citation{iyer}
\citation{fox}
\citation{DSM,rubin}
\citation{iverach}
\citation{schmid}
\citation{ACLU}
\@writefile{lospecialtable}{\contentsline {specialtable}{\numberline {5}{\ignorespaces Generalizability. Science refers to scientific literature. \relax }}{19}{specialtable.caption.20}\protected@file@percent }
\newlabel{tab5}{{5}{19}{Generalizability. Science refers to scientific literature. \relax }{specialtable.caption.20}{}}
\@LN@col{1}
\@LN@col{1}
\@LN@col{1}
\@writefile{toc}{\contentsline {subsection}{\numberline {4.5} Prohibition, Screening and NOT Decision}{20}{subsection.4.5}\protected@file@percent }
\@writefile{toc}{\contentsline {subsection}{\numberline {4.6} 'From Individuals to the Level of State’}{20}{subsection.4.6}\protected@file@percent }
\@LN@col{1}
\@writefile{toc}{\contentsline {subsection}{\numberline {4.7}Assumptions}{21}{subsection.4.7}\protected@file@percent }
\@writefile{toc}{\contentsline {subsection}{\numberline {4.8}Limitations}{21}{subsection.4.8}\protected@file@percent }
\@LN@col{1}
\@writefile{toc}{\contentsline {section}{\numberline {5}Conclusions}{22}{section.5}\protected@file@percent }
\bibcite{manshaus}{{1}{2020}{{Manshaus }}{{}}}
\bibcite{monahan2}{{2}{2012}{{Monahan2 }}{{}}}
\bibcite{pysz}{{3}{2006}{{Pyszczynski }}{{}}}
\bibcite{burk}{{4}{2013}{{Burk}}{{}}}
\bibcite{weise}{{5}{2012}{{Weise}}{{}}}
\bibcite{deathterror}{{6}{2020}{{deathTerror }}{{}}}
\bibcite{people}{{7}{2020}{{People }}{{}}}
\bibcite{terroract}{{8}{2020}{{TerrorAct }}{{}}}
\bibcite{mcphillips}{{9}{2018}{{McPhillips}}{{}}}
\bibcite{popper}{{10}{1978}{{Popper }}{{}}}
\bibcite{owl2}{{11}{2012}{{owlLanguage }}{{}}}
\bibcite{laszlo}{{12}{1972}{{Laszlo }}{{}}}
\bibcite{noy}{{13}{2001}{{Natalya }}{{ }}}
\@LN@col{1}
\@LN@col{1}
\@writefile{toc}{\contentsline {section}{References}{23}{section.5}\protected@file@percent }
\bibcite{gruber}{{14}{2016}{{Gruber }}{{}}}
\bibcite{maccarthy}{{15}{1980}{{Mccarthy }}{{}}}
\bibcite{maedche}{{16}{2001}{{Maedche }}{{}}}
\bibcite{burke1}{{17}{2010}{{Burke}}{{}}}
\bibcite{birnbaum}{{18}{2011}{{Birnbaum }}{{ }}}
\bibcite{morris}{{19}{2015}{{Morris }}{{}}}
\bibcite{blairs}{{20}{2008}{{Blair }}{{}}}
\bibcite{yanagi}{{21}{2016}{{Yanagisawa }}{{ }}}
\bibcite{luoOne}{{22}{2017}{{Luo }}{{}}}
\bibcite{schmid}{{23}{2020}{{Schmid }}{{}}}
\bibcite{maras}{{24}{2013}{{Maras }}{{}}}
\bibcite{moskalenko}{{25}{2011}{{Moskalenko }}{{}}}
\bibcite{guardian}{{26}{2011}{{Guardian }}{{}}}
\bibcite{Michael}{{27}{2015}{{Michael }}{{ }}}
\bibcite{morrisboyd}{{28}{2019}{{MorrisBoyd}}{{}}}
\bibcite{kruglanski}{{29}{2013}{{Kruglanski }}{{}}}
\bibcite{crossett}{{30}{2010}{{Crossett }}{{}}}
\bibcite{dzhekova}{{31}{2010}{{Dzhekova }}{{}}}
\bibcite{koller}{{32}{2010}{{Koller }}{{}}}
\bibcite{NBO2}{{33}{2020}{{NBO2 }}{{}}}
\bibcite{poldrack}{{34}{2016}{{Poldrack }}{{}}}
\bibcite{varo}{{35}{2018}{{Varoq }}{{}}}
\bibcite{allen}{{36}{2020}{{Allen }}{{}}}
\bibcite{haendel}{{37}{2018}{{Haendel }}{{}}}
\bibcite{hains}{{38}{2007}{{Vidacek }}{{}}}
\bibcite{salma}{{39}{2013}{{ Salma }}{{}}}
\bibcite{Zakaria}{{40}{2018}{{ Zakaria }}{{}}}
\bibcite{barhamgi1}{{41}{2018}{{Barhamgi }}{{}}}
\bibcite{barhamgi2}{{42}{2018}{{Barhambi }}{{}}}
\bibcite{masmoudi}{{43}{2018}{{Masmoudi }}{{}}}
\bibcite{mannes}{{44}{2005}{{Mannes }}{{}}}
\bibcite{galjano}{{45}{2009}{{Galjano }}{{}}}
\bibcite{rodrigues}{{46}{2014}{{Rodrigues }}{{}}}
\bibcite{APAONTO}{{47}{2020}{{APAONTO }}{{}}}
\bibcite{narvaes}{{48}{2014}{{Narvaes }}{{}}}
\bibcite{laird}{{49}{2005}{{Laird }}{{}}}
\bibcite{brainmap}{{50}{2015}{{brainmap }}{{}}}
\bibcite{START}{{51}{2019}{{Start }}{{}}}
\bibcite{GTD}{{52}{2019}{{GDT }}{{}}}
\bibcite{megan}{{53}{2011}{{Megan}}{{}}}
\bibcite{wendelberg2}{{54}{2020}{{Wendelberg }}{{}}}
\bibcite{bal2016}{{55}{2016}{{Bal }}{{}}}
\bibcite{musen}{{56}{2015}{{Musen }}{{}}}
\bibcite{weka}{{57}{2019}{{ Weka }}{{}}}
\bibcite{sparql}{{58}{2020}{{ sparql }}{{}}}
\bibcite{wendelberg}{{59}{2017}{{Wendelberg }}{{}}}
\bibcite{wendelberg3}{{60}{2021}{{Wendelberg }}{{}}}
\bibcite{abburu}{{61}{2012}{{Abburu }}{{}}}
\bibcite{calvanesediego}{{62}{2017}{{Calvanes }}{{}}}
\bibcite{polleres}{{63}{2017}{{Polleres }}{{}}}
\bibcite{Liu}{{64}{2019}{{Liu }}{{}}}
\bibcite{tiihonen}{{65}{2015}{{Tiihonen }}{{ }}}
\bibcite{sleegers}{{66}{2015}{{Sleegers }}{{ }}}
\bibcite{hirsch}{{67}{2010}{{Hirschberger }}{{}}}
\bibcite{klackljonas}{{68}{2017}{{Klackl }}{{ }}}
\bibcite{macdonald}{{69}{2008}{{Macdonald }}{{}}}
\bibcite{erika}{{70}{2010}{{Henry }}{{}}}
\bibcite{ACLU}{{71}{1987}{{ACLU }}{{ }}}
\bibcite{iverach}{{72}{2014}{{Iverach }}{{}}}
\bibcite{bennett}{{73}{2011}{{Bennett }}{{}}}
\bibcite{richtand}{{74}{2008}{{Richtand }}{{}}}
\bibcite{short}{{75}{2013}{{Short }}{{ }}}
\bibcite{stahl}{{76}{2018}{{Stahl }}{{}}}
\bibcite{saavedra}{{77}{2017}{{Saavedra }}{{}}}
\bibcite{beyrak}{{78}{2018}{{Beyrak }}{{}}}
\bibcite{gogolla}{{79}{2017}{{Gogolla }}{{}}}
\bibcite{goldenberg08}{{80}{2008}{{Goldenberg }}{{}}}
\bibcite{goldenberg06}{{81}{2006}{{Goldenberg }}{{}}}
\bibcite{klackl}{{82}{2014}{{Klackl }}{{}}}
\bibcite{ronchi}{{83}{2014}{{Ronchi }}{{}}}
\bibcite{hiyoshi}{{84}{2017}{{Hiyoshi }}{{}}}
\bibcite{chittaro}{{85}{2017}{{Chittaro }}{{}}}
\bibcite{miller}{{86}{2006}{{Miller }}{{ }}}
\bibcite{horrey}{{87}{2004}{{Horrey }}{{}}}
\bibcite{motofei}{{88}{2013}{{Motofei }}{{ }}}
\bibcite{rottchy}{{89}{2013}{{Rottschy }}{{ }}}
\bibcite{mccrae}{{90}{1987}{{McCrae }}{{ }}}
\bibcite{berkovsky}{{91}{2019}{{Berkovsky }}{{}}}
\bibcite{kosinski}{{92}{2013}{{Kosinski }}{{}}}
\bibcite{easden}{{93}{2019}{{Easden }}{{}}}
\bibcite{agroskin}{{94}{2016}{{Agroskin }}{{}}}
\bibcite{davey}{{95}{2005}{{Davey }}{{}}}
\bibcite{loftus}{{96}{2011}{{Loftus }}{{ }}}
\bibcite{wein}{{97}{2010}{{Weinberger }}{{ }}}
\bibcite{greenberg}{{98}{2014}{{Greenberg }}{{}}}
\bibcite{yuki}{{99}{2020}{{Ohnishi }}{{}}}
\bibcite{neurosynth}{{100}{2018}{{Neurosynth }}{{}}}
\bibcite{nimare}{{101}{2018}{{Nimare }}{{}}}
\bibcite{nimare2}{{102}{2020}{{Nimare }}{{}}}
\bibcite{GDPR}{{103}{2020}{{GDPR }}{{}}}
\bibcite{lafree}{{104}{2017}{{LaFree }}{{}}}
\bibcite{tucker}{{105}{2014}{{Tucker }}{{}}}
\bibcite{wiil}{{106}{2011}{{Wiil}}{{}}}
\bibcite{ogerta}{{107}{2019}{{Ogerta }}{{}}}
\bibcite{croft}{{108}{2012}{{Croft }}{{}}}
\bibcite{iyer}{{109}{2020}{{Iyer }}{{}}}
\bibcite{fox}{{110}{2018}{{Fox }}{{}}}
\bibcite{DSM}{{111}{2008}{{DSM }}{{}}}
\bibcite{rubin}{{112}{1995}{{Rubinstein}}{{}}}
\newlabel{LastPage}{{}{27}{}{page.27}{}}
\xdef\lastpage@lastpage{27}
\xdef\lastpage@lastpageHy{27}
\expandafter\ifx\csname c@page@totc\endcsname\relax\newcounter{page@totc}\fi\setcounter{page@totc}{28}
\gdef \@abspage@last{27}
