# Supplementary material for: An Ontological Framework to Facilitate Early Detection of ‘Radicalization’ (OFEDR)—A Three World Perspective
Source: J Imaging. 2021 Mar 22;7(3):60. doi: 10.3390/jimaging7030060 (PMC8321290; doi:10.3390/jimaging7030060)
Supplement: Supplementary file 1 [file jimaging-07-00060-s001.zip › jimaging-1113344 final TBS/jimaging-1113344 final/jimaging-1113344 english.log]

This is pdfTeX, Version 3.14159265-2.6-1.40.21 (MiKTeX 21.1) (preloaded format=pdflatex 2021.1.25)  22 MAR 2021 08:55
entering extended mode
**"./jimaging-1113344 english.tex"
("jimaging-1113344 english.tex"
LaTeX2e <2020-10-01> patch level 4
L3 programming layer <2021-01-09> xparse <2020-03-03> (Definitions/mdpi.cls
Document Class: Definitions/mdpi 01/14/2021 MDPI paper class
(C:\Users\Chris\AppData\Local\Programs\MiKTeX\tex/latex/base\article.cls
Document Class: article 2020/04/10 v1.4m Standard LaTeX document class
(C:\Users\Chris\AppData\Local\Programs\MiKTeX\tex/latex/base\size10.clo
File: size10.clo 2020/04/10 v1.4m Standard LaTeX file (size option)
)
\c@part=\count177
\c@section=\count178
\c@subsection=\count179
\c@subsubsection=\count180
\c@paragraph=\count181
\c@subparagraph=\count182
\c@figure=\count183
\c@table=\count184
\abovecaptionskip=\skip47
\belowcaptionskip=\skip48
\bibindent=\dimen138
)
(C:\Users\Chris\AppData\Local\Programs\MiKTeX\tex/latex/base\fontenc.sty
Package: fontenc 2020/08/10 v2.0s Standard LaTeX package
)
(C:\Users\Chris\AppData\Local\Programs\MiKTeX\tex/latex/base\inputenc.sty
Package: inputenc 2020/08/01 v1.3d Input encoding file
\inpenc@prehook=\toks15
\inpenc@posthook=\toks16
)
(C:\Users\Chris\AppData\Local\Programs\MiKTeX\tex/latex/latex-tools\calc.sty
Package: calc 2017/05/25 v4.3 Infix arithmetic (KKT,FJ)
\calc@Acount=\count185
\calc@Bcount=\count186
\calc@Adimen=\dimen139
\calc@Bdimen=\dimen140
\calc@Askip=\skip49
\calc@Bskip=\skip50
LaTeX Info: Redefining \setlength on input line 80.
LaTeX Info: Redefining \addtolength on input line 81.
\calc@Ccount=\count187
\calc@Cskip=\skip51
)
(C:\Users\Chris\AppData\Local\Programs\MiKTeX\tex/latex/latex-tools\indentfirst
.sty
Package: indentfirst 1995/11/23 v1.03 Indent first paragraph (DPC)
)
(C:\Users\Chris\AppData\Local\Programs\MiKTeX\tex/latex/fancyhdr\fancyhdr.sty
Package: fancyhdr 2021/01/28 v4.0.1 Extensive control of page headers and foote
rs
\f@nch@headwidth=\skip52
\f@nch@O@elh=\skip53
\f@nch@O@erh=\skip54
\f@nch@O@olh=\skip55
\f@nch@O@orh=\skip56
\f@nch@O@elf=\skip57
\f@nch@O@erf=\skip58
\f@nch@O@olf=\skip59
\f@nch@O@orf=\skip60
)
(C:\Users\Chris\AppData\Local\Programs\MiKTeX\tex/latex/graphics\graphicx.sty
Package: graphicx 2020/09/09 v1.2b Enhanced LaTeX Graphics (DPC,SPQR)

(C:\Users\Chris\AppData\Local\Programs\MiKTeX\tex/latex/graphics\keyval.sty
Package: keyval 2014/10/28 v1.15 key=value parser (DPC)
\KV@toks@=\toks17
)
(C:\Users\Chris\AppData\Local\Programs\MiKTeX\tex/latex/graphics\graphics.sty
Package: graphics 2020/08/30 v1.4c Standard LaTeX Graphics (DPC,SPQR)

(C:\Users\Chris\AppData\Local\Programs\MiKTeX\tex/latex/graphics\trig.sty
Package: trig 2016/01/03 v1.10 sin cos tan (DPC)
)
(C:\Users\Chris\AppData\Local\Programs\MiKTeX\tex/latex/graphics-cfg\graphics.c
fg
File: graphics.cfg 2016/06/04 v1.11 sample graphics configuration
)
Package graphics Info: Driver file: pdftex.def on input line 105.

(C:\Users\Chris\AppData\Local\Programs\MiKTeX\tex/latex/graphics-def\pdftex.def
File: pdftex.def 2020/10/05 v1.2a Graphics/color driver for pdftex
))
\Gin@req@height=\dimen141
\Gin@req@width=\dimen142
)
(C:\Users\Chris\AppData\Local\Programs\MiKTeX\tex/latex/epstopdf-pkg\epstopdf.s
ty
Package: epstopdf 2020-01-24 v2.11 Conversion with epstopdf on the fly (HO)

(C:\Users\Chris\AppData\Local\Programs\MiKTeX\tex/generic/infwarerr\infwarerr.s
ty
Package: infwarerr 2019/12/03 v1.5 Providing info/warning/error messages (HO)
) (C:\Users\Chris\AppData\Local\Programs\MiKTeX\tex/latex/grfext\grfext.sty
Package: grfext 2019/12/03 v1.3 Manage graphics extensions (HO)

(C:\Users\Chris\AppData\Local\Programs\MiKTeX\tex/generic/kvdefinekeys\kvdefine
keys.sty
Package: kvdefinekeys 2019-12-19 v1.6 Define keys (HO)
))
(C:\Users\Chris\AppData\Local\Programs\MiKTeX\tex/latex/kvoptions\kvoptions.sty
Package: kvoptions 2020-10-07 v3.14 Key value format for package options (HO)
(C:\Users\Chris\AppData\Local\Programs\MiKTeX\tex/generic/ltxcmds\ltxcmds.sty
Package: ltxcmds 2020-05-10 v1.25 LaTeX kernel commands for general use (HO)
)
(C:\Users\Chris\AppData\Local\Programs\MiKTeX\tex/generic/kvsetkeys\kvsetkeys.s
ty
Package: kvsetkeys 2019/12/15 v1.18 Key value parser (HO)
))
(C:\Users\Chris\AppData\Local\Programs\MiKTeX\tex/generic/pdftexcmds\pdftexcmds
.sty
Package: pdftexcmds 2020-06-27 v0.33 Utility functions of pdfTeX for LuaTeX (HO
)
 (C:\Users\Chris\AppData\Local\Programs\MiKTeX\tex/generic/iftex\iftex.sty
Package: iftex 2020/03/06 v1.0d TeX engine tests
)
Package pdftexcmds Info: \pdf@primitive is available.
Package pdftexcmds Info: \pdf@ifprimitive is available.
Package pdftexcmds Info: \pdfdraftmode found.
)
(C:\Users\Chris\AppData\Local\Programs\MiKTeX\tex/latex/epstopdf-pkg\epstopdf-b
ase.sty
Package: epstopdf-base 2020-01-24 v2.11 Base part for package epstopdf
Package epstopdf-base Info: Redefining graphics rule for `.eps' on input line 4
85.
Package grfext Info: Graphics extension search list:
(grfext)             [.pdf,.png,.jpg,.mps,.jpeg,.jbig2,.jb2,.PDF,.PNG,.JPG,.JPE
G,.JBIG2,.JB2,.eps]
(grfext)             \AppendGraphicsExtensions on input line 504.
))
(C:\Users\Chris\AppData\Local\Programs\MiKTeX\tex/latex/lastpage\lastpage.sty
Package: lastpage 2015/03/29 v1.2m Refers to last page's name (HMM; JPG)
)
(C:\Users\Chris\AppData\Local\Programs\MiKTeX\tex/latex/base\ifthen.sty
Package: ifthen 2014/09/29 v1.1c Standard LaTeX ifthen package (DPC)
)
(C:\Users\Chris\AppData\Local\Programs\MiKTeX\tex/latex/lineno\lineno.sty
Package: lineno 2005/11/02 line numbers on paragraphs v4.41
\linenopenalty=\count188
\output=\toks18
\linenoprevgraf=\count189
\linenumbersep=\dimen143
\linenumberwidth=\dimen144
\c@linenumber=\count190
\c@pagewiselinenumber=\count191
\c@LN@truepage=\count192
\c@internallinenumber=\count193
\c@internallinenumbers=\count194
\quotelinenumbersep=\dimen145
\bframerule=\dimen146
\bframesep=\dimen147
\bframebox=\box47
LaTeX Info: Redefining \\ on input line 3056.
)
(C:\Users\Chris\AppData\Local\Programs\MiKTeX\tex/latex/float\float.sty
Package: float 2001/11/08 v1.3d Float enhancements (AL)
\c@float@type=\count195
\float@exts=\toks19
\float@box=\box48
\@float@everytoks=\toks20
\@floatcapt=\box49
)
(C:\Users\Chris\AppData\Local\Programs\MiKTeX\tex/latex/amsmath\amsmath.sty
Package: amsmath 2020/09/23 v2.17i AMS math features
\@mathmargin=\skip61

For additional information on amsmath, use the `?' option.
(C:\Users\Chris\AppData\Local\Programs\MiKTeX\tex/latex/amsmath\amstext.sty
Package: amstext 2000/06/29 v2.01 AMS text

(C:\Users\Chris\AppData\Local\Programs\MiKTeX\tex/latex/amsmath\amsgen.sty
File: amsgen.sty 1999/11/30 v2.0 generic functions
\@emptytoks=\toks21
\ex@=\dimen148
))
(C:\Users\Chris\AppData\Local\Programs\MiKTeX\tex/latex/amsmath\amsbsy.sty
Package: amsbsy 1999/11/29 v1.2d Bold Symbols
\pmbraise@=\dimen149
)
(C:\Users\Chris\AppData\Local\Programs\MiKTeX\tex/latex/amsmath\amsopn.sty
Package: amsopn 2016/03/08 v2.02 operator names
)
\inf@bad=\count196
LaTeX Info: Redefining \frac on input line 234.
\uproot@=\count197
\leftroot@=\count198
LaTeX Info: Redefining \overline on input line 399.
\classnum@=\count199
\DOTSCASE@=\count266
LaTeX Info: Redefining \ldots on input line 496.
LaTeX Info: Redefining \dots on input line 499.
LaTeX Info: Redefining \cdots on input line 620.
\Mathstrutbox@=\box50
\strutbox@=\box51
\big@size=\dimen150
LaTeX Font Info:    Redeclaring font encoding OML on input line 743.
LaTeX Font Info:    Redeclaring font encoding OMS on input line 744.
\macc@depth=\count267
\c@MaxMatrixCols=\count268
\dotsspace@=\muskip16
\c@parentequation=\count269
\dspbrk@lvl=\count270
\tag@help=\toks22
\row@=\count271
\column@=\count272
\maxfields@=\count273
\andhelp@=\toks23
\eqnshift@=\dimen151
\alignsep@=\dimen152
\tagshift@=\dimen153
\tagwidth@=\dimen154
\totwidth@=\dimen155
\lineht@=\dimen156
\@envbody=\toks24
\multlinegap=\skip62
\multlinetaggap=\skip63
\mathdisplay@stack=\toks25
LaTeX Info: Redefining \[ on input line 2923.
LaTeX Info: Redefining \] on input line 2924.
)
(C:\Users\Chris\AppData\Local\Programs\MiKTeX\tex/latex/amsfonts\amssymb.sty
Package: amssymb 2013/01/14 v3.01 AMS font symbols

(C:\Users\Chris\AppData\Local\Programs\MiKTeX\tex/latex/amsfonts\amsfonts.sty
Package: amsfonts 2013/01/14 v3.01 Basic AMSFonts support
\symAMSa=\mathgroup4
\symAMSb=\mathgroup5
LaTeX Font Info:    Redeclaring math symbol \hbar on input line 98.
LaTeX Font Info:    Overwriting math alphabet `\mathfrak' in version `bold'
(Font)                  U/euf/m/n --> U/euf/b/n on input line 106.
)) (C:\Users\Chris\AppData\Local\Programs\MiKTeX\tex/latex/setspace\setspace.st
y
Package: setspace 2011/12/19 v6.7a set line spacing
) (C:\Users\Chris\AppData\Local\Programs\MiKTeX\tex/latex/enumitem\enumitem.sty
Package: enumitem 2019/06/20 v3.9 Customized lists
\labelindent=\skip64
\enit@outerparindent=\dimen157
\enit@toks=\toks26
\enit@inbox=\box52
\enit@count@id=\count274
\enitdp@description=\count275
) (C:\Users\Chris\AppData\Local\Programs\MiKTeX\tex/latex/psnfss\mathpazo.sty
Package: mathpazo 2020/03/25 PSNFSS-v9.3 Palatino w/ Pazo Math (D.Puga, WaS) 
\symupright=\mathgroup6
)
(C:\Users\Chris\AppData\Local\Programs\MiKTeX\tex/latex/booktabs\booktabs.sty
Package: booktabs 2020/01/12 v1.61803398 Publication quality tables
\heavyrulewidth=\dimen158
\lightrulewidth=\dimen159
\cmidrulewidth=\dimen160
\belowrulesep=\dimen161
\belowbottomsep=\dimen162
\aboverulesep=\dimen163
\abovetopsep=\dimen164
\cmidrulesep=\dimen165
\cmidrulekern=\dimen166
\defaultaddspace=\dimen167
\@cmidla=\count276
\@cmidlb=\count277
\@aboverulesep=\dimen168
\@belowrulesep=\dimen169
\@thisruleclass=\count278
\@lastruleclass=\count279
\@thisrulewidth=\dimen170
)
(C:\Users\Chris\AppData\Local\Programs\MiKTeX\tex/latex/titlesec\titlesec.sty
Package: titlesec 2019/10/16 v2.13 Sectioning titles
\ttl@box=\box53
\beforetitleunit=\skip65
\aftertitleunit=\skip66
\ttl@plus=\dimen171
\ttl@minus=\dimen172
\ttl@toksa=\toks27
\titlewidth=\dimen173
\titlewidthlast=\dimen174
\titlewidthfirst=\dimen175
)
(C:\Users\Chris\AppData\Local\Programs\MiKTeX\tex/latex/etoolbox\etoolbox.sty
Package: etoolbox 2020/10/05 v2.5k e-TeX tools for LaTeX (JAW)
\etb@tempcnta=\count280
)
(C:\Users\Chris\AppData\Local\Programs\MiKTeX\tex/latex/tabto-ltx\tabto.sty
Package: tabto 2018/12/28  v 1.4  Another tabbing mechanism
\CurrentLineWidth=\dimen176
\TabPrevPos=\dimen177
)
(C:\Users\Chris\AppData\Local\Programs\MiKTeX\tex/latex/xcolor\xcolor.sty
Package: xcolor 2016/05/11 v2.12 LaTeX color extensions (UK)

(C:\Users\Chris\AppData\Local\Programs\MiKTeX\tex/latex/graphics-cfg\color.cfg
File: color.cfg 2016/01/02 v1.6 sample color configuration
)
Package xcolor Info: Driver file: pdftex.def on input line 225.
Package xcolor Info: Model `cmy' substituted by `cmy0' on input line 1348.
Package xcolor Info: Model `hsb' substituted by `rgb' on input line 1352.
Package xcolor Info: Model `RGB' extended on input line 1364.
Package xcolor Info: Model `HTML' substituted by `rgb' on input line 1366.
Package xcolor Info: Model `Hsb' substituted by `hsb' on input line 1367.
Package xcolor Info: Model `tHsb' substituted by `hsb' on input line 1368.
Package xcolor Info: Model `HSB' substituted by `hsb' on input line 1369.
Package xcolor Info: Model `Gray' substituted by `gray' on input line 1370.
Package xcolor Info: Model `wave' substituted by `hsb' on input line 1371.
) (C:\Users\Chris\AppData\Local\Programs\MiKTeX\tex/latex/colortbl\colortbl.sty
Package: colortbl 2020/01/04 v1.0e Color table columns (DPC)
(C:\Users\Chris\AppData\Local\Programs\MiKTeX\tex/latex/latex-tools\array.sty
Package: array 2020/10/01 v2.5c Tabular extension package (FMi)
\col@sep=\dimen178
\ar@mcellbox=\box54
\extrarowheight=\dimen179
\NC@list=\toks28
\extratabsurround=\skip67
\backup@length=\skip68
\ar@cellbox=\box55
)
\everycr=\toks29
\minrowclearance=\skip69
) (C:\Users\Chris\AppData\Local\Programs\MiKTeX\tex/generic/soul\soul.sty
Package: soul 2003/11/17 v2.4 letterspacing/underlining (mf)
\SOUL@word=\toks30
\SOUL@lasttoken=\toks31
\SOUL@cmds=\toks32
\SOUL@buffer=\toks33
\SOUL@token=\toks34
\SOUL@spaceskip=\skip70
\SOUL@ttwidth=\dimen180
\SOUL@uldp=\dimen181
\SOUL@ulht=\dimen182
)
(C:\Users\Chris\AppData\Local\Programs\MiKTeX\tex/latex/multirow\multirow.sty
Package: multirow 2021/01/29 v2.7 Span multiple rows of a table
\multirow@colwidth=\skip71
\multirow@cntb=\count281
\multirow@dima=\skip72
\bigstrutjot=\dimen183
)
(C:\Users\Chris\AppData\Local\Programs\MiKTeX\tex/latex/microtype\microtype.sty
Package: microtype 2020/12/07 v2.8 Micro-typographical refinements (RS)
\MT@toks=\toks35
\MT@count=\count282
LaTeX Info: Redefining \textls on input line 788.
\MT@outer@kern=\dimen184
LaTeX Info: Redefining \textmicrotypecontext on input line 1358.
\MT@listname@count=\count283

(C:\Users\Chris\AppData\Local\Programs\MiKTeX\tex/latex/microtype\microtype-pdf
tex.def
File: microtype-pdftex.def 2020/12/07 v2.8 Definitions specific to pdftex (RS)
LaTeX Info: Redefining \lsstyle on input line 915.
LaTeX Info: Redefining \lslig on input line 915.
\MT@outer@space=\skip73
)
Package microtype Info: Loading configuration file microtype.cfg.

(C:\Users\Chris\AppData\Local\Programs\MiKTeX\tex/latex/microtype\microtype.cfg
File: microtype.cfg 2020/12/07 v2.8 microtype main configuration file (RS)
))
(C:\Users\Chris\AppData\Local\Programs\MiKTeX\tex/latex/pgf/frontendlayer\tikz.
sty
(C:\Users\Chris\AppData\Local\Programs\MiKTeX\tex/latex/pgf/basiclayer\pgf.sty
(C:\Users\Chris\AppData\Local\Programs\MiKTeX\tex/latex/pgf/utilities\pgfrcs.st
y
(C:\Users\Chris\AppData\Local\Programs\MiKTeX\tex/generic/pgf/utilities\pgfutil
-common.tex
\pgfutil@everybye=\toks36
\pgfutil@tempdima=\dimen185
\pgfutil@tempdimb=\dimen186

(C:\Users\Chris\AppData\Local\Programs\MiKTeX\tex/generic/pgf/utilities\pgfutil
-common-lists.tex))
(C:\Users\Chris\AppData\Local\Programs\MiKTeX\tex/generic/pgf/utilities\pgfutil
-latex.def
\pgfutil@abb=\box56
)
(C:\Users\Chris\AppData\Local\Programs\MiKTeX\tex/generic/pgf/utilities\pgfrcs.
code.tex
(C:\Users\Chris\AppData\Local\Programs\MiKTeX\tex/generic/pgf\pgf.revision.tex)
Package: pgfrcs 2020/12/27 v3.1.8b (3.1.8b)
))
Package: pgf 2020/12/27 v3.1.8b (3.1.8b)

(C:\Users\Chris\AppData\Local\Programs\MiKTeX\tex/latex/pgf/basiclayer\pgfcore.
sty
(C:\Users\Chris\AppData\Local\Programs\MiKTeX\tex/latex/pgf/systemlayer\pgfsys.
sty
(C:\Users\Chris\AppData\Local\Programs\MiKTeX\tex/generic/pgf/systemlayer\pgfsy
s.code.tex
Package: pgfsys 2020/12/27 v3.1.8b (3.1.8b)

(C:\Users\Chris\AppData\Local\Programs\MiKTeX\tex/generic/pgf/utilities\pgfkeys
.code.tex
\pgfkeys@pathtoks=\toks37
\pgfkeys@temptoks=\toks38

(C:\Users\Chris\AppData\Local\Programs\MiKTeX\tex/generic/pgf/utilities\pgfkeys
filtered.code.tex
\pgfkeys@tmptoks=\toks39
))
\pgf@x=\dimen187
\pgf@y=\dimen188
\pgf@xa=\dimen189
\pgf@ya=\dimen190
\pgf@xb=\dimen191
\pgf@yb=\dimen192
\pgf@xc=\dimen193
\pgf@yc=\dimen194
\pgf@xd=\dimen195
\pgf@yd=\dimen196
\w@pgf@writea=\write3
\r@pgf@reada=\read2
\c@pgf@counta=\count284
\c@pgf@countb=\count285
\c@pgf@countc=\count286
\c@pgf@countd=\count287
\t@pgf@toka=\toks40
\t@pgf@tokb=\toks41
\t@pgf@tokc=\toks42
\pgf@sys@id@count=\count288

(C:\Users\Chris\AppData\Local\Programs\MiKTeX\tex/generic/pgf/systemlayer\pgf.c
fg
File: pgf.cfg 2020/12/27 v3.1.8b (3.1.8b)
)
Driver file for pgf: pgfsys-pdftex.def

(C:\Users\Chris\AppData\Local\Programs\MiKTeX\tex/generic/pgf/systemlayer\pgfsy
s-pdftex.def
File: pgfsys-pdftex.def 2020/12/27 v3.1.8b (3.1.8b)

(C:\Users\Chris\AppData\Local\Programs\MiKTeX\tex/generic/pgf/systemlayer\pgfsy
s-common-pdf.def
File: pgfsys-common-pdf.def 2020/12/27 v3.1.8b (3.1.8b)
)))
(C:\Users\Chris\AppData\Local\Programs\MiKTeX\tex/generic/pgf/systemlayer\pgfsy
ssoftpath.code.tex
File: pgfsyssoftpath.code.tex 2020/12/27 v3.1.8b (3.1.8b)
\pgfsyssoftpath@smallbuffer@items=\count289
\pgfsyssoftpath@bigbuffer@items=\count290
)
(C:\Users\Chris\AppData\Local\Programs\MiKTeX\tex/generic/pgf/systemlayer\pgfsy
sprotocol.code.tex
File: pgfsysprotocol.code.tex 2020/12/27 v3.1.8b (3.1.8b)
))
(C:\Users\Chris\AppData\Local\Programs\MiKTeX\tex/generic/pgf/basiclayer\pgfcor
e.code.tex
Package: pgfcore 2020/12/27 v3.1.8b (3.1.8b)

(C:\Users\Chris\AppData\Local\Programs\MiKTeX\tex/generic/pgf/math\pgfmath.code
.tex
(C:\Users\Chris\AppData\Local\Programs\MiKTeX\tex/generic/pgf/math\pgfmathcalc.
code.tex
(C:\Users\Chris\AppData\Local\Programs\MiKTeX\tex/generic/pgf/math\pgfmathutil.
code.tex)
(C:\Users\Chris\AppData\Local\Programs\MiKTeX\tex/generic/pgf/math\pgfmathparse
r.code.tex
\pgfmath@dimen=\dimen197
\pgfmath@count=\count291
\pgfmath@box=\box57
\pgfmath@toks=\toks43
\pgfmath@stack@operand=\toks44
\pgfmath@stack@operation=\toks45
)
(C:\Users\Chris\AppData\Local\Programs\MiKTeX\tex/generic/pgf/math\pgfmathfunct
ions.code.tex
(C:\Users\Chris\AppData\Local\Programs\MiKTeX\tex/generic/pgf/math\pgfmathfunct
ions.basic.code.tex)
(C:\Users\Chris\AppData\Local\Programs\MiKTeX\tex/generic/pgf/math\pgfmathfunct
ions.trigonometric.code.tex)
(C:\Users\Chris\AppData\Local\Programs\MiKTeX\tex/generic/pgf/math\pgfmathfunct
ions.random.code.tex)
(C:\Users\Chris\AppData\Local\Programs\MiKTeX\tex/generic/pgf/math\pgfmathfunct
ions.comparison.code.tex)
(C:\Users\Chris\AppData\Local\Programs\MiKTeX\tex/generic/pgf/math\pgfmathfunct
ions.base.code.tex)
(C:\Users\Chris\AppData\Local\Programs\MiKTeX\tex/generic/pgf/math\pgfmathfunct
ions.round.code.tex)
(C:\Users\Chris\AppData\Local\Programs\MiKTeX\tex/generic/pgf/math\pgfmathfunct
ions.misc.code.tex)
(C:\Users\Chris\AppData\Local\Programs\MiKTeX\tex/generic/pgf/math\pgfmathfunct
ions.integerarithmetics.code.tex)))
(C:\Users\Chris\AppData\Local\Programs\MiKTeX\tex/generic/pgf/math\pgfmathfloat
.code.tex
\c@pgfmathroundto@lastzeros=\count292
))
(C:\Users\Chris\AppData\Local\Programs\MiKTeX\tex/generic/pgf/math\pgfint.code.
tex)
(C:\Users\Chris\AppData\Local\Programs\MiKTeX\tex/generic/pgf/basiclayer\pgfcor
epoints.code.tex
File: pgfcorepoints.code.tex 2020/12/27 v3.1.8b (3.1.8b)
\pgf@picminx=\dimen198
\pgf@picmaxx=\dimen199
\pgf@picminy=\dimen256
\pgf@picmaxy=\dimen257
\pgf@pathminx=\dimen258
\pgf@pathmaxx=\dimen259
\pgf@pathminy=\dimen260
\pgf@pathmaxy=\dimen261
\pgf@xx=\dimen262
\pgf@xy=\dimen263
\pgf@yx=\dimen264
\pgf@yy=\dimen265
\pgf@zx=\dimen266
\pgf@zy=\dimen267
)
(C:\Users\Chris\AppData\Local\Programs\MiKTeX\tex/generic/pgf/basiclayer\pgfcor
epathconstruct.code.tex
File: pgfcorepathconstruct.code.tex 2020/12/27 v3.1.8b (3.1.8b)
\pgf@path@lastx=\dimen268
\pgf@path@lasty=\dimen269
)
(C:\Users\Chris\AppData\Local\Programs\MiKTeX\tex/generic/pgf/basiclayer\pgfcor
epathusage.code.tex
File: pgfcorepathusage.code.tex 2020/12/27 v3.1.8b (3.1.8b)
\pgf@shorten@end@additional=\dimen270
\pgf@shorten@start@additional=\dimen271
)
(C:\Users\Chris\AppData\Local\Programs\MiKTeX\tex/generic/pgf/basiclayer\pgfcor
escopes.code.tex
File: pgfcorescopes.code.tex 2020/12/27 v3.1.8b (3.1.8b)
\pgfpic=\box58
\pgf@hbox=\box59
\pgf@layerbox@main=\box60
\pgf@picture@serial@count=\count293
)
(C:\Users\Chris\AppData\Local\Programs\MiKTeX\tex/generic/pgf/basiclayer\pgfcor
egraphicstate.code.tex
File: pgfcoregraphicstate.code.tex 2020/12/27 v3.1.8b (3.1.8b)
\pgflinewidth=\dimen272
)
(C:\Users\Chris\AppData\Local\Programs\MiKTeX\tex/generic/pgf/basiclayer\pgfcor
etransformations.code.tex
File: pgfcoretransformations.code.tex 2020/12/27 v3.1.8b (3.1.8b)
\pgf@pt@x=\dimen273
\pgf@pt@y=\dimen274
\pgf@pt@temp=\dimen275
)
(C:\Users\Chris\AppData\Local\Programs\MiKTeX\tex/generic/pgf/basiclayer\pgfcor
equick.code.tex
File: pgfcorequick.code.tex 2020/12/27 v3.1.8b (3.1.8b)
)
(C:\Users\Chris\AppData\Local\Programs\MiKTeX\tex/generic/pgf/basiclayer\pgfcor
eobjects.code.tex
File: pgfcoreobjects.code.tex 2020/12/27 v3.1.8b (3.1.8b)
)
(C:\Users\Chris\AppData\Local\Programs\MiKTeX\tex/generic/pgf/basiclayer\pgfcor
epathprocessing.code.tex
File: pgfcorepathprocessing.code.tex 2020/12/27 v3.1.8b (3.1.8b)
)
(C:\Users\Chris\AppData\Local\Programs\MiKTeX\tex/generic/pgf/basiclayer\pgfcor
earrows.code.tex
File: pgfcorearrows.code.tex 2020/12/27 v3.1.8b (3.1.8b)
\pgfarrowsep=\dimen276
)
(C:\Users\Chris\AppData\Local\Programs\MiKTeX\tex/generic/pgf/basiclayer\pgfcor
eshade.code.tex
File: pgfcoreshade.code.tex 2020/12/27 v3.1.8b (3.1.8b)
\pgf@max=\dimen277
\pgf@sys@shading@range@num=\count294
\pgf@shadingcount=\count295
)
(C:\Users\Chris\AppData\Local\Programs\MiKTeX\tex/generic/pgf/basiclayer\pgfcor
eimage.code.tex
File: pgfcoreimage.code.tex 2020/12/27 v3.1.8b (3.1.8b)

(C:\Users\Chris\AppData\Local\Programs\MiKTeX\tex/generic/pgf/basiclayer\pgfcor
eexternal.code.tex
File: pgfcoreexternal.code.tex 2020/12/27 v3.1.8b (3.1.8b)
\pgfexternal@startupbox=\box61
))
(C:\Users\Chris\AppData\Local\Programs\MiKTeX\tex/generic/pgf/basiclayer\pgfcor
elayers.code.tex
File: pgfcorelayers.code.tex 2020/12/27 v3.1.8b (3.1.8b)
)
(C:\Users\Chris\AppData\Local\Programs\MiKTeX\tex/generic/pgf/basiclayer\pgfcor
etransparency.code.tex
File: pgfcoretransparency.code.tex 2020/12/27 v3.1.8b (3.1.8b)
)
(C:\Users\Chris\AppData\Local\Programs\MiKTeX\tex/generic/pgf/basiclayer\pgfcor
epatterns.code.tex
File: pgfcorepatterns.code.tex 2020/12/27 v3.1.8b (3.1.8b)
)
(C:\Users\Chris\AppData\Local\Programs\MiKTeX\tex/generic/pgf/basiclayer\pgfcor
erdf.code.tex
File: pgfcorerdf.code.tex 2020/12/27 v3.1.8b (3.1.8b)
)))
(C:\Users\Chris\AppData\Local\Programs\MiKTeX\tex/generic/pgf/modules\pgfmodule
shapes.code.tex
File: pgfmoduleshapes.code.tex 2020/12/27 v3.1.8b (3.1.8b)
\pgfnodeparttextbox=\box62
)
(C:\Users\Chris\AppData\Local\Programs\MiKTeX\tex/generic/pgf/modules\pgfmodule
plot.code.tex
File: pgfmoduleplot.code.tex 2020/12/27 v3.1.8b (3.1.8b)
)
(C:\Users\Chris\AppData\Local\Programs\MiKTeX\tex/latex/pgf/compatibility\pgfco
mp-version-0-65.sty
Package: pgfcomp-version-0-65 2020/12/27 v3.1.8b (3.1.8b)
\pgf@nodesepstart=\dimen278
\pgf@nodesepend=\dimen279
)
(C:\Users\Chris\AppData\Local\Programs\MiKTeX\tex/latex/pgf/compatibility\pgfco
mp-version-1-18.sty
Package: pgfcomp-version-1-18 2020/12/27 v3.1.8b (3.1.8b)
))
(C:\Users\Chris\AppData\Local\Programs\MiKTeX\tex/latex/pgf/utilities\pgffor.st
y
(C:\Users\Chris\AppData\Local\Programs\MiKTeX\tex/latex/pgf/utilities\pgfkeys.s
ty
(C:\Users\Chris\AppData\Local\Programs\MiKTeX\tex/generic/pgf/utilities\pgfkeys
.code.tex))
(C:\Users\Chris\AppData\Local\Programs\MiKTeX\tex/latex/pgf/math\pgfmath.sty
(C:\Users\Chris\AppData\Local\Programs\MiKTeX\tex/generic/pgf/math\pgfmath.code
.tex))
(C:\Users\Chris\AppData\Local\Programs\MiKTeX\tex/generic/pgf/utilities\pgffor.
code.tex
Package: pgffor 2020/12/27 v3.1.8b (3.1.8b)

(C:\Users\Chris\AppData\Local\Programs\MiKTeX\tex/generic/pgf/math\pgfmath.code
.tex)
\pgffor@iter=\dimen280
\pgffor@skip=\dimen281
\pgffor@stack=\toks46
\pgffor@toks=\toks47
))
(C:\Users\Chris\AppData\Local\Programs\MiKTeX\tex/generic/pgf/frontendlayer/tik
z\tikz.code.tex
Package: tikz 2020/12/27 v3.1.8b (3.1.8b)

(C:\Users\Chris\AppData\Local\Programs\MiKTeX\tex/generic/pgf/libraries\pgflibr
aryplothandlers.code.tex
File: pgflibraryplothandlers.code.tex 2020/12/27 v3.1.8b (3.1.8b)
\pgf@plot@mark@count=\count296
\pgfplotmarksize=\dimen282
)
\tikz@lastx=\dimen283
\tikz@lasty=\dimen284
\tikz@lastxsaved=\dimen285
\tikz@lastysaved=\dimen286
\tikz@lastmovetox=\dimen287
\tikz@lastmovetoy=\dimen288
\tikzleveldistance=\dimen289
\tikzsiblingdistance=\dimen290
\tikz@figbox=\box63
\tikz@figbox@bg=\box64
\tikz@tempbox=\box65
\tikz@tempbox@bg=\box66
\tikztreelevel=\count297
\tikznumberofchildren=\count298
\tikznumberofcurrentchild=\count299
\tikz@fig@count=\count300

(C:\Users\Chris\AppData\Local\Programs\MiKTeX\tex/generic/pgf/modules\pgfmodule
matrix.code.tex
File: pgfmodulematrix.code.tex 2020/12/27 v3.1.8b (3.1.8b)
\pgfmatrixcurrentrow=\count301
\pgfmatrixcurrentcolumn=\count302
\pgf@matrix@numberofcolumns=\count303
)
\tikz@expandcount=\count304

(C:\Users\Chris\AppData\Local\Programs\MiKTeX\tex/generic/pgf/frontendlayer/tik
z/libraries\tikzlibrarytopaths.code.tex
File: tikzlibrarytopaths.code.tex 2020/12/27 v3.1.8b (3.1.8b)
)))
(C:\Users\Chris\AppData\Local\Programs\MiKTeX\tex/latex/totcount\totcount.sty
Package: totcount 2011/01/25 v1.2 package for gettingthe total value of LaTeX c
ounters
)
(C:\Users\Chris\AppData\Local\Programs\MiKTeX\tex/latex/changepage\changepage.s
ty
Package: changepage 2009/10/20 v1.0c check page and change page layout
\c@cp@cntr=\count305
\cp@tempcnt=\count306
) (C:\Users\Chris\AppData\Local\Programs\MiKTeX\tex/latex/paracol\paracol.sty
Package: paracol 2018/12/31 v1.35 
\pcol@currcol=\count307
\pcol@nextcol=\count308
\pcol@ncol=\count309
\pcol@ncolleft=\count310
\pcol@page=\count311
\pcol@basepage=\count312
\pcol@toppage=\count313
\pcol@footnotebase=\count314
\pcol@nfootnotes=\count315
\pcol@mcid=\count316
\pcol@prevdepth=\dimen291
\pcol@colht=\dimen292
\pcol@textfloatsep=\dimen293
\pcol@lrmargin=\dimen294
\pagerim=\dimen295
\pcol@topskip=\skip74
\belowfootnoteskip=\skip75
\pcol@topfnotes=\box67
\pcol@prespan=\box68
\pcol@rightpage=\box69
\pcol@colorstack@saved=\box70
\pcol@tempboxa=\box71
\pcol@tempboxb=\box72
\pcol@colorins=\insert252
\pcol@everyvbox=\toks48
)
(C:\Users\Chris\AppData\Local\Programs\MiKTeX\tex/latex/frankenstein\attrib.sty
Package: attrib 2001/08/31 v1.3 attribution of block elements (Frankenstein's h
at)

(C:\Users\Chris\AppData\Local\Programs\MiKTeX\tex/latex/frankenstein\moredefs.s
ty
Package: moredefs 2001/08/31 v1.8 more defining commands (Frankenstein's brain)

\sc@toks@a=\toks49
\sc@toks@b=\toks50
)
\AttribMinSkip=\skip76
) (C:\Users\Chris\AppData\Local\Programs\MiKTeX\tex/latex/was\upgreek.sty
Package: upgreek 2003/02/12 v2.0 (WaS)
Package upgreek Info: Using Euler Roman for upright Greek on input line 31.
\symugrf@m=\mathgroup7
LaTeX Font Info:    Overwriting symbol font `ugrf@m' in version `bold'
(Font)                  U/eur/m/n --> U/eur/b/n on input line 38.
)
(C:\Users\Chris\AppData\Local\Programs\MiKTeX\tex/latex/latex-tools\tabularx.st
y
Package: tabularx 2020/01/15 v2.11c `tabularx' package (DPC)
\TX@col@width=\dimen296
\TX@old@table=\dimen297
\TX@old@col=\dimen298
\TX@target=\dimen299
\TX@delta=\dimen300
\TX@cols=\count317
\TX@ftn=\toks51
) (C:\Users\Chris\AppData\Local\Programs\MiKTeX\tex/latex/pbox\pbox.sty
Package: pbox 2011/12/07 v1.2 Dynamic parboxes
\pb@xlen=\skip77
)
(C:\Users\Chris\AppData\Local\Programs\MiKTeX\tex/latex/ragged2e\ragged2e.sty
Package: ragged2e 2019/07/28 v2.2 ragged2e Package (MS)

(C:\Users\Chris\AppData\Local\Programs\MiKTeX\tex/latex/everysel\everysel.sty
Package: everysel 2021/01/20 v2.1 EverySelectfont Package (MS)

(C:\Users\Chris\AppData\Local\Programs\MiKTeX\tex/latex/everysel\everysel-2011-
10-28.sty))
\CenteringLeftskip=\skip78
\RaggedLeftLeftskip=\skip79
\RaggedRightLeftskip=\skip80
\CenteringRightskip=\skip81
\RaggedLeftRightskip=\skip82
\RaggedRightRightskip=\skip83
\CenteringParfillskip=\skip84
\RaggedLeftParfillskip=\skip85
\RaggedRightParfillskip=\skip86
\JustifyingParfillskip=\skip87
\CenteringParindent=\skip88
\RaggedLeftParindent=\skip89
\RaggedRightParindent=\skip90
\JustifyingParindent=\skip91
) (Definitions/journalnames.tex)
(C:\Users\Chris\AppData\Local\Programs\MiKTeX\tex/latex/amscls\amsthm.sty
Package: amsthm 2020/05/29 v2.20.6
\thm@style=\toks52
\thm@bodyfont=\toks53
\thm@headfont=\toks54
\thm@notefont=\toks55
\thm@headpunct=\toks56
\thm@preskip=\skip92
\thm@postskip=\skip93
\thm@headsep=\skip94
\dth@everypar=\toks57
)
\c@theorem=\count318
\c@lemma=\count319
\c@corollary=\count320
\c@proposition=\count321
\c@characterization=\count322
\c@property=\count323
\c@problem=\count324
\c@example=\count325
\c@examplesanddefinitions=\count326
\c@remark=\count327
\c@definition=\count328
\c@hypothesis=\count329
\c@notation=\count330
\c@assumption=\count331

(C:\Users\Chris\AppData\Local\Programs\MiKTeX\tex/latex/natbib\natbib.sty
Package: natbib 2010/09/13 8.31b (PWD, AO)
\bibhang=\skip95
\bibsep=\skip96
LaTeX Info: Redefining \cite on input line 694.
\c@NAT@ctr=\count332
)
(C:\Users\Chris\AppData\Local\Programs\MiKTeX\tex/latex/hyperref\hyperref.sty
Package: hyperref 2020-05-15 v7.00e Hypertext links for LaTeX

(C:\Users\Chris\AppData\Local\Programs\MiKTeX\tex/generic/pdfescape\pdfescape.s
ty
Package: pdfescape 2019/12/09 v1.15 Implements pdfTeX's escape features (HO)
) (C:\Users\Chris\AppData\Local\Programs\MiKTeX\tex/latex/hycolor\hycolor.sty
Package: hycolor 2020-01-27 v1.10 Color options for hyperref/bookmark (HO)
)
(C:\Users\Chris\AppData\Local\Programs\MiKTeX\tex/latex/letltxmacro\letltxmacro
.sty
Package: letltxmacro 2019/12/03 v1.6 Let assignment for LaTeX macros (HO)
)
(C:\Users\Chris\AppData\Local\Programs\MiKTeX\tex/latex/auxhook\auxhook.sty
Package: auxhook 2019-12-17 v1.6 Hooks for auxiliary files (HO)
)
\@linkdim=\dimen301
\Hy@linkcounter=\count333
\Hy@pagecounter=\count334

(C:\Users\Chris\AppData\Local\Programs\MiKTeX\tex/latex/hyperref\pd1enc.def
File: pd1enc.def 2020-05-15 v7.00e Hyperref: PDFDocEncoding definition (HO)
Now handling font encoding PD1 ...
... no UTF-8 mapping file for font encoding PD1
)
(C:\Users\Chris\AppData\Local\Programs\MiKTeX\tex/generic/intcalc\intcalc.sty
Package: intcalc 2019/12/15 v1.3 Expandable calculations with integers (HO)
)
(C:\Users\Chris\AppData\Local\Programs\MiKTeX\tex/generic/etexcmds\etexcmds.sty
Package: etexcmds 2019/12/15 v1.7 Avoid name clashes with e-TeX commands (HO)
)
\Hy@SavedSpaceFactor=\count335
Package hyperref Info: Option `unicode' set `true' on input line 4338.
 (C:\Users\Chris\AppData\Local\Programs\MiKTeX\tex/latex/hyperref\puenc.def
File: puenc.def 2020-05-15 v7.00e Hyperref: PDF Unicode definition (HO)
Now handling font encoding PU ...
... no UTF-8 mapping file for font encoding PU
)
Package hyperref Info: Option `bookmarksopen' set `true' on input line 4338.
Package hyperref Info: Option `pdffitwindow' set `true' on input line 4338.
Package hyperref Info: Option `colorlinks' set `true' on input line 4338.
Package hyperref Info: Option `hyperfootnotes' set `false' on input line 4338.
Package hyperref Info: Hyper figures OFF on input line 4464.
Package hyperref Info: Link nesting OFF on input line 4469.
Package hyperref Info: Hyper index ON on input line 4472.
Package hyperref Info: Plain pages OFF on input line 4479.
Package hyperref Info: Backreferencing OFF on input line 4484.
Package hyperref Info: Implicit mode ON; LaTeX internals redefined.
Package hyperref Info: Bookmarks ON on input line 4717.
\c@Hy@tempcnt=\count336

(C:\Users\Chris\AppData\Local\Programs\MiKTeX\tex/latex/url\url.sty
\Urlmuskip=\muskip17
Package: url 2013/09/16  ver 3.4  Verb mode for urls, etc.
)
LaTeX Info: Redefining \url on input line 5076.
\XeTeXLinkMargin=\dimen302

(C:\Users\Chris\AppData\Local\Programs\MiKTeX\tex/generic/bitset\bitset.sty
Package: bitset 2019/12/09 v1.3 Handle bit-vector datatype (HO)

(C:\Users\Chris\AppData\Local\Programs\MiKTeX\tex/generic/bigintcalc\bigintcalc
.sty
Package: bigintcalc 2019/12/15 v1.5 Expandable calculations on big integers (HO
)
))
\Fld@menulength=\count337
\Field@Width=\dimen303
\Fld@charsize=\dimen304
Package hyperref Info: Hyper figures OFF on input line 6347.
Package hyperref Info: Link nesting OFF on input line 6352.
Package hyperref Info: Hyper index ON on input line 6355.
Package hyperref Info: backreferencing OFF on input line 6362.
Package hyperref Info: Link coloring ON on input line 6365.
Package hyperref Info: Link coloring with OCG OFF on input line 6372.
Package hyperref Info: PDF/A mode OFF on input line 6377.
LaTeX Info: Redefining \ref on input line 6417.
LaTeX Info: Redefining \pageref on input line 6421.

(C:\Users\Chris\AppData\Local\Programs\MiKTeX\tex/latex/base\atbegshi-ltx.sty
Package: atbegshi-ltx 2020/08/17 v1.0a Emulation of the original atbegshi packa
ge
with kernel methods
)
\Hy@abspage=\count338
\c@Item=\count339
)
Package hyperref Info: Driver: hpdftex.
(C:\Users\Chris\AppData\Local\Programs\MiKTeX\tex/latex/hyperref\hpdftex.def
File: hpdftex.def 2020-05-15 v7.00e Hyperref driver for pdfTeX

(C:\Users\Chris\AppData\Local\Programs\MiKTeX\tex/latex/base\atveryend-ltx.sty
Package: atveryend-ltx 2020/08/19 v1.0a Emulation of the original atvery packag
e
with kernel methods
)
\Fld@listcount=\count340
\c@bookmark@seq@number=\count341

(C:\Users\Chris\AppData\Local\Programs\MiKTeX\tex/latex/rerunfilecheck\rerunfil
echeck.sty
Package: rerunfilecheck 2019/12/05 v1.9 Rerun checks for auxiliary files (HO)

(C:\Users\Chris\AppData\Local\Programs\MiKTeX\tex/generic/uniquecounter\uniquec
ounter.sty
Package: uniquecounter 2019/12/15 v1.4 Provide unlimited unique counter (HO)
)
Package uniquecounter Info: New unique counter `rerunfilecheck' on input line 2
86.
)
\Hy@SectionHShift=\skip97
)
(C:\Users\Chris\AppData\Local\Programs\MiKTeX\tex/latex/koma-script\scrextend.s
ty
Package: scrextend 2020/09/21 v3.32 KOMA-Script package (extend other classes w
ith features of KOMA-Script classes)

(C:\Users\Chris\AppData\Local\Programs\MiKTeX\tex/latex/koma-script\scrkbase.st
y
Package: scrkbase 2020/09/21 v3.32 KOMA-Script package (KOMA-Script-dependent b
asics and keyval usage)

(C:\Users\Chris\AppData\Local\Programs\MiKTeX\tex/latex/koma-script\scrbase.sty
Package: scrbase 2020/09/21 v3.32 KOMA-Script package (KOMA-Script-independent 
basics and keyval usage)

(C:\Users\Chris\AppData\Local\Programs\MiKTeX\tex/latex/koma-script\scrlfile.st
y
Package: scrlfile 2020/09/21 v3.32 KOMA-Script package (file load hooks)

(C:\Users\Chris\AppData\Local\Programs\MiKTeX\tex/latex/koma-script\scrlfile-ho
ok.sty
Package: scrlfile-hook 2020/09/21 v3.32 KOMA-Script package (using LaTeX hooks)


LaTeX3 Info: Defining command \BeforeFile with sig. 'm' on line 61.


LaTeX3 Info: Defining command \AfterFile with sig. 'm' on line 65.


LaTeX3 Info: Defining command \BeforeClass with sig. 'm' on line 69.


LaTeX3 Info: Defining command \BeforePackage with sig. 'm' on line 73.


LaTeX3 Info: Defining command \AfterAtEndOfClass with sig. 'smo+m' on line 83.


LaTeX3 Info: Defining command \AfterAtEndOfPackage with sig. 'smo+m' on line
(LaTeX3)     93.


LaTeX3 Info: Defining command \scrlfile@AfterClass with sig. 'smo+m' on line
(LaTeX3)     173.


LaTeX3 Info: Defining command \AfterClass with sig. '' on line 174.


LaTeX3 Info: Defining command \scrlfile@AfterPackage with sig. 'smo+m' on line
(LaTeX3)     191.


LaTeX3 Info: Defining command \AfterPackage with sig. '' on line 192.


LaTeX3 Info: Defining command \ReplaceInput with sig. '' on line 193.


LaTeX3 Info: Defining command \ReplaceClass with sig. 'mm' on line 196.


LaTeX3 Info: Defining command \ReplacePackage with sig. 'mm' on line 199.


LaTeX3 Info: Defining command \UnReplaceInput with sig. '' on line 200.


LaTeX3 Info: Defining command \UnReplaceClass with sig. 'm' on line 203.


LaTeX3 Info: Defining command \UnReplacePackage with sig. 'mm' on line 206.


LaTeX3 Info: Defining command \PreventPackageFromLoading with sig. 's+om' on
(LaTeX3)     line 234.


LaTeX3 Info: Defining command \StorePreventPackageFromLoading with sig. 'm' on
(LaTeX3)     line 242.


LaTeX3 Info: Defining command \ResetPreventPackageFromLoading with sig. '' on
(LaTeX3)     line 247.


LaTeX3 Info: Defining command \UnPreventPackageFromLoading with sig. 'sm' on
(LaTeX3)     line 261.


LaTeX3 Info: Defining command \BeforeClosingMainAux with sig. 'om' on line
(LaTeX3)     274.


LaTeX3 Info: Defining command \AfterReadingMainAux with sig. 'om' on line 287.


LaTeX3 Info: Defining command \protected@immediate@write with sig. 'm+m+m' on
(LaTeX3)     line 298.


(C:\Users\Chris\AppData\Local\Programs\MiKTeX\tex/latex/koma-script\scrlogo.sty
Package: scrlogo 2020/09/21 v3.32 KOMA-Script package (logo)
))))))
\c@page@totc=\count342

(C:\Users\Chris\AppData\Local\Programs\MiKTeX\tex/latex/geometry\geometry.sty
Package: geometry 2020/01/02 v5.9 Page Geometry

(C:\Users\Chris\AppData\Local\Programs\MiKTeX\tex/generic/iftex\ifvtex.sty
Package: ifvtex 2019/10/25 v1.7 ifvtex legacy package. Use iftex instead.
)
\Gm@cnth=\count343
\Gm@cntv=\count344
\c@Gm@tempcnt=\count345
\Gm@bindingoffset=\dimen305
\Gm@wd@mp=\dimen306
\Gm@odd@mp=\dimen307
\Gm@even@mp=\dimen308
\Gm@layoutwidth=\dimen309
\Gm@layoutheight=\dimen310
\Gm@layouthoffset=\dimen311
\Gm@layoutvoffset=\dimen312
\Gm@dimlist=\toks58

(C:\Users\Chris\AppData\Local\Programs\MiKTeX\tex/latex/geometry\geometry.cfg))
(C:\Users\Chris\AppData\Local\Programs\MiKTeX\tex/latex/newfloat\newfloat.sty
Package: newfloat 2019/09/02 v1.1l Defining new floating environments (AR)
)
Package newfloat Info: New float `listing' with options `' on input line 1145.
\c@listing=\count346
Package newfloat Info: float type `listing'=4 on input line 1145.
Package newfloat Info: New float `boxenv' with options `name=Box' on input line
 1146.
\c@boxenv=\count347
Package newfloat Info: float type `boxenv'=8 on input line 1146.
Package newfloat Info: New float `chart' with options `' on input line 1147.
\c@chart=\count348
Package newfloat Info: float type `chart'=16 on input line 1147.
Package newfloat Info: New float `scheme' with options `' on input line 1148.
\c@scheme=\count349
Package newfloat Info: float type `scheme'=32 on input line 1148.
Package newfloat Info: New float `figurewide' with options `' on input line 114
9.
\c@figurewide=\count350
Package newfloat Info: float type `figurewide'=64 on input line 1149.
Package newfloat Info: New float `specialtable' with options `name=Table' on in
put line 1150.
\c@specialtable=\count351
Package newfloat Info: float type `specialtable'=128 on input line 1150.

(C:\Users\Chris\AppData\Local\Programs\MiKTeX\tex/latex/caption\caption.sty
Package: caption 2020/10/26 v3.5g Customizing captions (AR)

(C:\Users\Chris\AppData\Local\Programs\MiKTeX\tex/latex/caption\caption3.sty
Package: caption3 2020/10/21 v2.2e caption3 kernel (AR)
\captionmargin=\dimen313
\captionmargin@=\dimen314
\captionwidth=\dimen315
\caption@tempdima=\dimen316
\caption@indent=\dimen317
\caption@parindent=\dimen318
\caption@hangindent=\dimen319
Package caption Info: Standard document class detected.
)
\c@caption@flags=\count352
\c@continuedfloat=\count353
Package caption Info: changepage package is loaded.
\caption@adjustwidth@hsize=\dimen320
\caption@adjustwidth@linewidth=\dimen321
Package caption Info: float package is loaded.
Package caption Info: hyperref package is loaded.
)
\@justcentbox=\box73

(C:\Users\Chris\AppData\Local\Programs\MiKTeX\tex/latex/seqsplit\seqsplit.sty
Package: seqsplit 2006/08/07 v0.1 Splitting long sequences (DNA, RNA, proteins,
 etc.) 
)
\cellWidtha=\skip98
\cellWidthb=\skip99
\cellWidthc=\skip100
\cellWidthd=\skip101
\cellWidthe=\skip102
\cellWidthf=\skip103
\cellWidthg=\skip104
\cellWidthh=\skip105
\cellWidthi=\skip106
\cellWidthj=\skip107
\cellWidthk=\skip108
\cellWidthl=\skip109
\cellWidthm=\skip110
\cellWidthn=\skip111
\cellWidtho=\skip112
\cellWidthp=\skip113
\cellWidthq=\skip114
\cellWidthr=\skip115
\cellWidths=\skip116
\cellWidtht=\skip117
\cellWidthu=\skip118
\cellWidthv=\skip119
\cellWidthw=\skip120
\cellWidthx=\skip121
\cellWidthy=\skip122
\cellWidthz=\skip123
\cellWidthA=\skip124
\cellWidthB=\skip125
\cellWidthC=\skip126
\cellWidthD=\skip127
\cellWidthE=\skip128
\cellWidthF=\skip129
\cellWidthG=\skip130
\cellWidthH=\skip131
\cellWidthI=\skip132
\cellWidthJ=\skip133
\cellWidthK=\skip134
\cellWidthL=\skip135
\cellWidthM=\skip136
\cellWidthN=\skip137
\cellWidthO=\skip138
\cellWidthP=\skip139
\cellWidthQ=\skip140
\cellWidthR=\skip141
\cellWidthS=\skip142
\cellWidthT=\skip143
\cellWidthU=\skip144
\cellWidthV=\skip145
\cellWidthW=\skip146
\cellWidthX=\skip147
\cellWidthY=\skip148
\cellWidthZ=\skip149
)
LaTeX Font Info:    Trying to load font information for T1+ppl on input line 14
1.
(C:\Users\Chris\AppData\Local\Programs\MiKTeX\tex/latex/psnfss\t1ppl.fd
File: t1ppl.fd 2001/06/04 font definitions for T1/ppl.
)
(C:\Users\Chris\AppData\Local\Programs\MiKTeX\tex/latex/l3backend\l3backend-pdf
tex.def
File: l3backend-pdftex.def 2021-01-09 L3 backend support: PDF output (pdfTeX)
\l__kernel_color_stack_int=\count354
\l__pdf_internal_box=\box74
) ("jimaging-1113344 english.aux")
\openout1 = `"jimaging-1113344 english.aux"'.

LaTeX Font Info:    Checking defaults for OML/cmm/m/it on input line 141.
LaTeX Font Info:    ... okay on input line 141.
LaTeX Font Info:    Checking defaults for OMS/cmsy/m/n on input line 141.
LaTeX Font Info:    ... okay on input line 141.
LaTeX Font Info:    Checking defaults for OT1/cmr/m/n on input line 141.
LaTeX Font Info:    ... okay on input line 141.
LaTeX Font Info:    Checking defaults for T1/cmr/m/n on input line 141.
LaTeX Font Info:    ... okay on input line 141.
LaTeX Font Info:    Checking defaults for TS1/cmr/m/n on input line 141.
LaTeX Font Info:    ... okay on input line 141.
LaTeX Font Info:    Checking defaults for OMX/cmex/m/n on input line 141.
LaTeX Font Info:    ... okay on input line 141.
LaTeX Font Info:    Checking defaults for U/cmr/m/n on input line 141.
LaTeX Font Info:    ... okay on input line 141.
LaTeX Font Info:    Checking defaults for PD1/pdf/m/n on input line 141.
LaTeX Font Info:    ... okay on input line 141.
LaTeX Font Info:    Checking defaults for PU/pdf/m/n on input line 141.
LaTeX Font Info:    ... okay on input line 141.

(C:\Users\Chris\AppData\Local\Programs\MiKTeX\tex/context/base/mkii\supp-pdf.mk
ii
[Loading MPS to PDF converter (version 2006.09.02).]
\scratchcounter=\count355
\scratchdimen=\dimen322
\scratchbox=\box75
\nofMPsegments=\count356
\nofMParguments=\count357
\everyMPshowfont=\toks59
\MPscratchCnt=\count358
\MPscratchDim=\dimen323
\MPnumerator=\count359
\makeMPintoPDFobject=\count360
\everyMPtoPDFconversion=\toks60
)
Package lastpage Info: Please have a look at the pageslts package at
(lastpage)             https://www.ctan.org/pkg/pageslts
(lastpage)             ! on input line 141.
LaTeX Info: Redefining \microtypecontext on input line 141.
Package microtype Info: Generating PDF output.
Package microtype Info: Character protrusion enabled (level 2).
Package microtype Info: Using default protrusion set `alltext'.
Package microtype Info: Automatic font expansion enabled (level 2),
(microtype)             stretch: 20, shrink: 20, step: 1, non-selected.
Package microtype Info: Using default expansion set `alltext-nott'.
LaTeX Info: Redefining \showhyphens on input line 141.
Package microtype Info: No adjustment of tracking.
Package microtype Info: No adjustment of interword spacing.
Package microtype Info: No adjustment of character kerning.
 (C:\Users\Chris\AppData\Local\Programs\MiKTeX\tex/latex/microtype\mt-ppl.cfg
File: mt-ppl.cfg 2005/11/16 v1.6 microtype config. file: Palatino (RS)
) ABD: EverySelectfont initializing macros
LaTeX Info: Redefining \selectfont on input line 141.
LaTeX Font Info:    Redeclaring symbol font `AMSb' on input line 141.
LaTeX Font Info:    Overwriting symbol font `AMSb' in version `normal'
(Font)                  U/msb/m/n --> U/msb/m/n on input line 141.
LaTeX Font Info:    Overwriting symbol font `AMSb' in version `bold'
(Font)                  U/msb/m/n --> U/msb/m/n on input line 141.
Package hyperref Info: Link coloring ON on input line 141.

(C:\Users\Chris\AppData\Local\Programs\MiKTeX\tex/latex/hyperref\nameref.sty
Package: nameref 2019/09/16 v2.46 Cross-referencing by name of section

(C:\Users\Chris\AppData\Local\Programs\MiKTeX\tex/latex/refcount\refcount.sty
Package: refcount 2019/12/15 v3.6 Data extraction from label references (HO)
)
(C:\Users\Chris\AppData\Local\Programs\MiKTeX\tex/generic/gettitlestring\gettit
lestring.sty
Package: gettitlestring 2019/12/15 v1.6 Cleanup title references (HO)
)
\c@section@level=\count361
)
LaTeX Info: Redefining \ref on input line 141.
LaTeX Info: Redefining \pageref on input line 141.
LaTeX Info: Redefining \nameref on input line 141.
 ("jimaging-1113344 english.out") ("jimaging-1113344 english.out")
\@outlinefile=\write4
\openout4 = `"jimaging-1113344 english.out"'.


*geometry* detected driver: pdftex
*geometry* verbose mode - [ preamble ] result:
* driver: pdftex
* paper: <default>
* layout: <same size as paper>
* layoutoffset:(h,v)=(0.0pt,0.0pt)
* modes: includehead includefoot 
* h-part:(L,W,R)=(36.13512pt, 525.23764pt, 36.13512pt)
* v-part:(T,H,B)=(54.06006pt, 769.64723pt, 21.33955pt)
* \paperwidth=597.50787pt
* \paperheight=845.04684pt
* \textwidth=525.23764pt
* \textheight=689.64723pt
* \oddsidemargin=-36.13487pt
* \evensidemargin=-36.13487pt
* \topmargin=-18.20993pt
* \headheight=12.0pt
* \headsep=20.0pt
* \topskip=10.0pt
* \footskip=48.0pt
* \marginparwidth=57.0pt
* \marginparsep=11.0pt
* \columnsep=14.22636pt
* \skip\footins=17.07182pt
* \hoffset=0.0pt
* \voffset=0.0pt
* \mag=1000
* \@twocolumnfalse
* \@twosidefalse
* \@mparswitchfalse
* \@reversemarginfalse
* (1in=72.27pt=25.4mm, 1cm=28.453pt)

Package newfloat Info: `float' package detected.
Package caption Info: Begin \AtBeginDocument code.
Package caption Info: End \AtBeginDocument code.
Package epstopdf Info: Source file: <Definitions/jimaging-logo.eps>
(epstopdf)                    date: 2021-03-22 08:06:14
(epstopdf)                    size: 275638 bytes
(epstopdf)             Output file: <Definitions/jimaging-logo-eps-converted-to
.pdf>
(epstopdf)                    date: 2021-03-22 08:06:14
(epstopdf)                    size: 18185 bytes
(epstopdf)             Command: <epstopdf --outfile=Definitions/jimaging-logo-e
ps-converted-to.pdf Definitions/jimaging-logo.eps>
(epstopdf)             \includegraphics on input line 141.
Package epstopdf Info: Output file is already uptodate.
<Definitions/jimaging-logo-eps-converted-to.pdf, id=158, 206.7725pt x 70.2625pt
>
File: Definitions/jimaging-logo-eps-converted-to.pdf Graphic file (type pdf)
<use Definitions/jimaging-logo-eps-converted-to.pdf>
Package pdftex.def Info: Definitions/jimaging-logo-eps-converted-to.pdf  used o
n input line 141.
(pdftex.def)             Requested size: 100.47699pt x 34.14322pt.
Package epstopdf Info: Source file: <Definitions/logo-mdpi.eps>
(epstopdf)                    date: 2021-03-22 08:06:14
(epstopdf)                    size: 736786 bytes
(epstopdf)             Output file: <Definitions/logo-mdpi-eps-converted-to.pdf
>
(epstopdf)                    date: 2021-03-22 08:06:14
(epstopdf)                    size: 44135 bytes
(epstopdf)             Command: <epstopdf --outfile=Definitions/logo-mdpi-eps-c
onverted-to.pdf Definitions/logo-mdpi.eps>
(epstopdf)             \includegraphics on input line 141.
Package epstopdf Info: Output file is already uptodate.
<Definitions/logo-mdpi-eps-converted-to.pdf, id=160, 88.33pt x 58.2175pt>
File: Definitions/logo-mdpi-eps-converted-to.pdf Graphic file (type pdf)
<use Definitions/logo-mdpi-eps-converted-to.pdf>
Package pdftex.def Info: Definitions/logo-mdpi-eps-converted-to.pdf  used on in
put line 141.
(pdftex.def)             Requested size: 43.16885pt x 28.45274pt.
LaTeX Font Info:    Trying to load font information for OT1+ppl on input line 1
41.
(C:\Users\Chris\AppData\Local\Programs\MiKTeX\tex/latex/psnfss\ot1ppl.fd
File: ot1ppl.fd 2001/06/04 font definitions for OT1/ppl.
)
LaTeX Font Info:    Trying to load font information for OML+zplm on input line 
141.

(C:\Users\Chris\AppData\Local\Programs\MiKTeX\tex/latex/psnfss\omlzplm.fd
File: omlzplm.fd 2002/09/08 Fontinst v1.914 font definitions for OML/zplm.
)
LaTeX Font Info:    Trying to load font information for OMS+zplm on input line 
141.

(C:\Users\Chris\AppData\Local\Programs\MiKTeX\tex/latex/psnfss\omszplm.fd
File: omszplm.fd 2002/09/08 Fontinst v1.914 font definitions for OMS/zplm.
)
LaTeX Font Info:    Trying to load font information for OMX+zplm on input line 
141.

(C:\Users\Chris\AppData\Local\Programs\MiKTeX\tex/latex/psnfss\omxzplm.fd
File: omxzplm.fd 2002/09/08 Fontinst v1.914 font definitions for OMX/zplm.
)
LaTeX Font Info:    Font shape `U/msa/m/n' will be
(Font)              scaled to size 10.42007pt on input line 141.

(C:\Users\Chris\AppData\Local\Programs\MiKTeX\tex/latex/microtype\mt-msa.cfg
File: mt-msa.cfg 2006/02/04 v1.1 microtype config. file: AMS symbols (a) (RS)
)
LaTeX Font Info:    Font shape `U/msa/m/n' will be
(Font)              scaled to size 7.91925pt on input line 141.
LaTeX Font Info:    Font shape `U/msa/m/n' will be
(Font)              scaled to size 6.25204pt on input line 141.
LaTeX Font Info:    Font shape `U/msb/m/n' will be
(Font)              scaled to size 10.42007pt on input line 141.

(C:\Users\Chris\AppData\Local\Programs\MiKTeX\tex/latex/microtype\mt-msb.cfg
File: mt-msb.cfg 2005/06/01 v1.0 microtype config. file: AMS symbols (b) (RS)
)
LaTeX Font Info:    Font shape `U/msb/m/n' will be
(Font)              scaled to size 7.91925pt on input line 141.
LaTeX Font Info:    Font shape `U/msb/m/n' will be
(Font)              scaled to size 6.25204pt on input line 141.
LaTeX Font Info:    Trying to load font information for OT1+zplm on input line 
141.

(C:\Users\Chris\AppData\Local\Programs\MiKTeX\tex/latex/psnfss\ot1zplm.fd
File: ot1zplm.fd 2002/09/08 Fontinst v1.914 font definitions for OT1/zplm.
)
Package microtype Info: Loading generic protrusion settings for font family
(microtype)             `zplm' (encoding: OT1).
(microtype)             For optimal results, create family-specific settings.
(microtype)             See the microtype manual for details.

(C:\Users\Chris\AppData\Local\Programs\MiKTeX\tex/latex/microtype\mt-eur.cfg
File: mt-eur.cfg 2006/07/31 v1.1 microtype config. file: AMS Euler Roman (RS)
)
Package epstopdf Info: Source file: <Definitions/logo-orcid.eps>
(epstopdf)                    date: 2021-03-22 08:06:14
(epstopdf)                    size: 284378 bytes
(epstopdf)             Output file: <Definitions/logo-orcid-eps-converted-to.pd
f>
(epstopdf)                    date: 2021-03-22 08:06:14
(epstopdf)                    size: 12397 bytes
(epstopdf)             Command: <epstopdf --outfile=Definitions/logo-orcid-eps-
converted-to.pdf Definitions/logo-orcid.eps>
(epstopdf)             \includegraphics on input line 141.
Package epstopdf Info: Output file is already uptodate.
<Definitions/logo-orcid-eps-converted-to.pdf, id=162, 102.3825pt x 102.3825pt>
File: Definitions/logo-orcid-eps-converted-to.pdf Graphic file (type pdf)
<use Definitions/logo-orcid-eps-converted-to.pdf>
Package pdftex.def Info: Definitions/logo-orcid-eps-converted-to.pdf  used on i
nput line 141.
(pdftex.def)             Requested size: 9.10509pt x 9.10466pt.
<Definitions/logo-updates.pdf, id=164, 832.75539pt x 281.85541pt>
File: Definitions/logo-updates.pdf Graphic file (type pdf)
<use Definitions/logo-updates.pdf>
Package pdftex.def Info: Definitions/logo-updates.pdf  used on input line 141.
(pdftex.def)             Requested size: 50.43332pt x 17.07182pt.
Package epstopdf Info: Source file: <Definitions/logo-ccby.eps>
(epstopdf)                    date: 2021-03-22 08:06:14
(epstopdf)                    size: 484140 bytes
(epstopdf)             Output file: <Definitions/logo-ccby-eps-converted-to.pdf
>
(epstopdf)                    date: 2021-03-22 08:06:14
(epstopdf)                    size: 12262 bytes
(epstopdf)             Command: <epstopdf --outfile=Definitions/logo-ccby-eps-c
onverted-to.pdf Definitions/logo-ccby.eps>
(epstopdf)             \includegraphics on input line 141.
Package epstopdf Info: Output file is already uptodate.
<Definitions/logo-ccby-eps-converted-to.pdf, id=167, 120.45pt x 42.1575pt>
File: Definitions/logo-ccby-eps-converted-to.pdf Graphic file (type pdf)
<use Definitions/logo-ccby-eps-converted-to.pdf>
Package pdftex.def Info: Definitions/logo-ccby-eps-converted-to.pdf  used on in
put line 141.
(pdftex.def)             Requested size: 56.9055pt x 19.91693pt.
LaTeX Font Info:    Trying to load font information for TS1+ppl on input line 1
41.

(C:\Users\Chris\AppData\Local\Programs\MiKTeX\tex/latex/psnfss\ts1ppl.fd
File: ts1ppl.fd 2001/06/04 font definitions for TS1/ppl.
)
Underfull \hbox (badness 2384) in paragraph at lines 141--141
\T1/ppl/b/n/7 (+20) Copyright: \TS1/ppl/m/n/7 (+20) � \T1/ppl/m/n/7 (+20) 2021 
by the au-thor.
 []


Underfull \hbox (badness 1082) in paragraph at lines 141--141
\T1/ppl/m/n/7 (+20) Li-censee MDPI, Basel, Switzer-land.
 []


Underfull \hbox (badness 6078) in paragraph at lines 141--141
\T1/ppl/m/n/7 (+20) dis-tributed un-der the terms and
 []


Underfull \hbox (badness 10000) in paragraph at lines 141--141
\T1/ppl/m/n/7 (+20) cre-ativecom-mons.org/licenses/by/[][]
 []

LaTeX Font Info:    Font shape `U/msa/m/n' will be
(Font)              scaled to size 8.33606pt on input line 141.
LaTeX Font Info:    Font shape `U/msa/m/n' will be
(Font)              scaled to size 5.21004pt on input line 141.
LaTeX Font Info:    Font shape `U/msb/m/n' will be
(Font)              scaled to size 8.33606pt on input line 141.
LaTeX Font Info:    Font shape `U/msb/m/n' will be
(Font)              scaled to size 5.21004pt on input line 141.
Package hyperref Info: bookmark level for unknown specialtable defaults to 0 on
 input line 158.

Underfull \hbox (badness 10000) in alignment at lines 203--203
[][][][] 
 []

<NyFigureOne.png, id=213, 84.5559pt x 79.7379pt>
File: NyFigureOne.png Graphic file (type png)
<use NyFigureOne.png>
Package pdftex.def Info: NyFigureOne.png  used on input line 227.
(pdftex.def)             Requested size: 170.71652pt x 161.00479pt.
<TopHiearchy_newJan21.png, id=247, 9.84465pt x 1.12863pt>
File: TopHiearchy_newJan21.png Graphic file (type png)
<use TopHiearchy_newJan21.png>
Package pdftex.def Info: TopHiearchy_newJan21.png  used on input line 306.
(pdftex.def)             Requested size: 384.1122pt x 44.03964pt.
<FigureBiochemistry_New.png, id=251, 2.19086pt x 0.82513pt>
File: FigureBiochemistry_New.png Graphic file (type png)
<use FigureBiochemistry_New.png>
Package pdftex.def Info: FigureBiochemistry_New.png  used on input line 319.
(pdftex.def)             Requested size: 213.39566pt x 80.49225pt.
<FigureNewBehavior.png, id=273, 6.31177pt x 0.83936pt>
File: FigureNewBehavior.png Graphic file (type png)
<use FigureNewBehavior.png>
Package pdftex.def Info: FigureNewBehavior.png  used on input line 331.
(pdftex.def)             Requested size: 384.1122pt x 51.32747pt.
<FigureBrainProcessing_New.png, id=281, 6.31177pt x 0.83461pt>
File: FigureBrainProcessing_New.png Graphic file (type png)
<use FigureBrainProcessing_New.png>
Package pdftex.def Info: FigureBrainProcessing_New.png  used on input line 340.

(pdftex.def)             Requested size: 384.1122pt x 51.03728pt.
<FigurIndividualCharacteristicsNEW.png, id=297, 6.31177pt x 0.83936pt>
File: FigurIndividualCharacteristicsNEW.png Graphic file (type png)
<use FigurIndividualCharacteristicsNEW.png>
Package pdftex.def Info: FigurIndividualCharacteristicsNEW.png  used on input l
ine 351.
(pdftex.def)             Requested size: 384.1122pt x 51.32747pt.
<FigureNEwCrimeProfiles.png, id=307, 6.33548pt x 0.83936pt>
File: FigureNEwCrimeProfiles.png Graphic file (type png)
<use FigureNEwCrimeProfiles.png>
Package pdftex.def Info: FigureNEwCrimeProfiles.png  used on input line 361.
(pdftex.def)             Requested size: 384.1122pt x 51.0734pt.
<NyFigurExtreme.png, id=315, 315.8199pt x 48.4209pt>
File: NyFigurExtreme.png Graphic file (type png)
<use NyFigurExtreme.png>
Package pdftex.def Info: NyFigurExtreme.png  used on input line 370.
(pdftex.def)             Requested size: 384.1122pt x 58.89236pt.
<FigureAge_New.png, id=317, 51.91396pt x 27.82394pt>
File: FigureAge_New.png Graphic file (type png)
<use FigureAge_New.png>
Package pdftex.def Info: FigureAge_New.png  used on input line 379.
(pdftex.def)             Requested size: 227.62204pt x 122.0143pt.
<FigurBiochemistry_UsecaseInteraction.png, id=319, 68.77695pt x 35.05095pt>
File: FigurBiochemistry_UsecaseInteraction.png Graphic file (type png)
<use FigurBiochemistry_UsecaseInteraction.png>
Package pdftex.def Info: FigurBiochemistry_UsecaseInteraction.png  used on inpu
t line 387.
(pdftex.def)             Requested size: 256.0748pt x 130.55443pt.
<Figure_ChangeSexualRelationshipCrimeProfiles_NEW.png, id=322, 42.1575pt x 29.7
5114pt>
File: Figure_ChangeSexualRelationshipCrimeProfiles_NEW.png Graphic file (type p
ng)
<use Figure_ChangeSexualRelationshipCrimeProfiles_NEW.png>
Package pdftex.def Info: Figure_ChangeSexualRelationshipCrimeProfiles_NEW.png  
used on input line 395.
(pdftex.def)             Requested size: 170.71652pt x 120.48004pt.
<FigureActingOutRelationshipToCrimeProfilesAndAmbient.png, id=324, 108.6459pt x
 60.4659pt>
File: FigureActingOutRelationshipToCrimeProfilesAndAmbient.png Graphic file (ty
pe png)
<use FigureActingOutRelationshipToCrimeProfilesAndAmbient.png>
Package pdftex.def Info: FigureActingOutRelationshipToCrimeProfilesAndAmbient.p
ng  used on input line 403.
(pdftex.def)             Requested size: 227.62204pt x 126.68591pt.
<FigureFocalUsercase_New.png, id=328, 85.88084pt x 35.05095pt>
File: FigureFocalUsercase_New.png Graphic file (type png)
<use FigureFocalUsercase_New.png>
Package pdftex.def Info: FigureFocalUsercase_New.png  used on input line 411.
(pdftex.def)             Requested size: 312.9803pt x 127.74602pt.

Underfull \hbox (badness 10000) in alignment at lines 475--475
[][][][] 
 []

<Fig14a_new.png, id=331, 8.09955pt x 4.78006pt>
File: Fig14a_new.png Graphic file (type png)
<use Fig14a_new.png>
Package pdftex.def Info: Fig14a_new.png  used on input line 482.
(pdftex.def)             Requested size: 186.9028pt x 110.3815pt.
<Fig14b_new.png, id=332, 8.09955pt x 4.78006pt>
File: Fig14b_new.png Graphic file (type png)
<use Fig14b_new.png>
Package pdftex.def Info: Fig14b_new.png  used on input line 486.
(pdftex.def)             Requested size: 186.9028pt x 110.3815pt.
<Fig14c_new.png, id=333, 8.09955pt x 4.78006pt>
File: Fig14c_new.png Graphic file (type png)
<use Fig14c_new.png>
Package pdftex.def Info: Fig14c_new.png  used on input line 490.
(pdftex.def)             Requested size: 186.9028pt x 110.3815pt.
<Fig14d_new.png, id=334, 8.09955pt x 4.78006pt>
File: Fig14d_new.png Graphic file (type png)
<use Fig14d_new.png>
Package pdftex.def Info: Fig14d_new.png  used on input line 495.
(pdftex.def)             Requested size: 186.9028pt x 110.3815pt.

Overfull \hbox (1.90001pt too wide) in paragraph at lines 481--500
[][] []
 []


Overfull \hbox (1.90001pt too wide) in paragraph at lines 481--500
[]  [] 
 []

<Fig15a_new.png, id=336, 553.31718pt x 379.4175pt>
File: Fig15a_new.png Graphic file (type png)
<use Fig15a_new.png>
Package pdftex.def Info: Fig15a_new.png  used on input line 508.
(pdftex.def)             Requested size: 194.77411pt x 133.55652pt.
<Fig15b_new.png, id=337, 7.27441pt x 4.78006pt>
File: Fig15b_new.png Graphic file (type png)
<use Fig15b_new.png>
Package pdftex.def Info: Fig15b_new.png  used on input line 512.
(pdftex.def)             Requested size: 194.77411pt x 128.14119pt.

Overfull \hbox (1.90001pt too wide) in paragraph at lines 507--516
[][] [] 
 []


Underfull \hbox (badness 10000) in alignment at lines 555--555
[][][][][] 
 []


Underfull \hbox (badness 10000) in alignment at lines 586--586
[][] 
 []


Package fancyhdr Warning: \headheight is too small (12.0pt): 
(fancyhdr)                Make it at least 23.60004pt, for example:
(fancyhdr)                \setlength{\headheight}{23.60004pt}.
(fancyhdr)                You might also make \topmargin smaller to compensate:

(fancyhdr)                \addtolength{\topmargin}{-11.60004pt}.

[1

{C:/Users/Chris/AppData/Local/MiKTeX/pdftex/config/pdftex.map} <./Definitions/j
imaging-logo-eps-converted-to.pdf> <./Definitions/logo-mdpi-eps-converted-to.pd
f> <./Definitions/logo-orcid-eps-converted-to.pdf> <./Definitions/logo-updates.
pdf> <./Definitions/logo-ccby-eps-converted-to.pdf>]

Package fancyhdr Warning: \headheight is too small (12.0pt): 
(fancyhdr)                Make it at least 24.18796pt, for example:
(fancyhdr)                \setlength{\headheight}{24.18796pt}.
(fancyhdr)                You might also make \topmargin smaller to compensate:

(fancyhdr)                \addtolength{\topmargin}{-12.18796pt}.

[2]

Package fancyhdr Warning: \headheight is too small (12.0pt): 
(fancyhdr)                Make it at least 24.18796pt, for example:
(fancyhdr)                \setlength{\headheight}{24.18796pt}.
(fancyhdr)                You might also make \topmargin smaller to compensate:

(fancyhdr)                \addtolength{\topmargin}{-12.18796pt}.

[3]

Package fancyhdr Warning: \headheight is too small (12.0pt): 
(fancyhdr)                Make it at least 24.18796pt, for example:
(fancyhdr)                \setlength{\headheight}{24.18796pt}.
(fancyhdr)                You might also make \topmargin smaller to compensate:

(fancyhdr)                \addtolength{\topmargin}{-12.18796pt}.

[4]

Package fancyhdr Warning: \headheight is too small (12.0pt): 
(fancyhdr)                Make it at least 24.18796pt, for example:
(fancyhdr)                \setlength{\headheight}{24.18796pt}.
(fancyhdr)                You might also make \topmargin smaller to compensate:

(fancyhdr)                \addtolength{\topmargin}{-12.18796pt}.

[5 <./NyFigureOne.png>]

Package fancyhdr Warning: \headheight is too small (12.0pt): 
(fancyhdr)                Make it at least 24.18796pt, for example:
(fancyhdr)                \setlength{\headheight}{24.18796pt}.
(fancyhdr)                You might also make \topmargin smaller to compensate:

(fancyhdr)                \addtolength{\topmargin}{-12.18796pt}.

[6]

Package fancyhdr Warning: \headheight is too small (12.0pt): 
(fancyhdr)                Make it at least 24.18796pt, for example:
(fancyhdr)                \setlength{\headheight}{24.18796pt}.
(fancyhdr)                You might also make \topmargin smaller to compensate:

(fancyhdr)                \addtolength{\topmargin}{-12.18796pt}.

[7]

Package fancyhdr Warning: \headheight is too small (12.0pt): 
(fancyhdr)                Make it at least 24.18796pt, for example:
(fancyhdr)                \setlength{\headheight}{24.18796pt}.
(fancyhdr)                You might also make \topmargin smaller to compensate:

(fancyhdr)                \addtolength{\topmargin}{-12.18796pt}.

[8]

Package fancyhdr Warning: \headheight is too small (12.0pt): 
(fancyhdr)                Make it at least 24.18796pt, for example:
(fancyhdr)                \setlength{\headheight}{24.18796pt}.
(fancyhdr)                You might also make \topmargin smaller to compensate:

(fancyhdr)                \addtolength{\topmargin}{-12.18796pt}.

[9 <./TopHiearchy_newJan21.png> <./FigureBiochemistry_New.png>]

Package fancyhdr Warning: \headheight is too small (12.0pt): 
(fancyhdr)                Make it at least 24.18796pt, for example:
(fancyhdr)                \setlength{\headheight}{24.18796pt}.
(fancyhdr)                You might also make \topmargin smaller to compensate:

(fancyhdr)                \addtolength{\topmargin}{-12.18796pt}.

[10 <./FigureNewBehavior.png> <./FigureBrainProcessing_New.png>]

Package fancyhdr Warning: \headheight is too small (12.0pt): 
(fancyhdr)                Make it at least 24.18796pt, for example:
(fancyhdr)                \setlength{\headheight}{24.18796pt}.
(fancyhdr)                You might also make \topmargin smaller to compensate:

(fancyhdr)                \addtolength{\topmargin}{-12.18796pt}.

[11 <./FigurIndividualCharacteristicsNEW.png> <./FigureNEwCrimeProfiles.png>]

Package fancyhdr Warning: \headheight is too small (12.0pt): 
(fancyhdr)                Make it at least 24.18796pt, for example:
(fancyhdr)                \setlength{\headheight}{24.18796pt}.
(fancyhdr)                You might also make \topmargin smaller to compensate:

(fancyhdr)                \addtolength{\topmargin}{-12.18796pt}.

[12 <./NyFigurExtreme.png> <./FigureAge_New.png> <./FigurBiochemistry_UsecaseIn
teraction.png>]

Package fancyhdr Warning: \headheight is too small (12.0pt): 
(fancyhdr)                Make it at least 24.18796pt, for example:
(fancyhdr)                \setlength{\headheight}{24.18796pt}.
(fancyhdr)                You might also make \topmargin smaller to compensate:

(fancyhdr)                \addtolength{\topmargin}{-12.18796pt}.

[13 <./Figure_ChangeSexualRelationshipCrimeProfiles_NEW.png> <./FigureActingOut
RelationshipToCrimeProfilesAndAmbient.png> <./FigureFocalUsercase_New.png>]

Package fancyhdr Warning: \headheight is too small (12.0pt): 
(fancyhdr)                Make it at least 24.18796pt, for example:
(fancyhdr)                \setlength{\headheight}{24.18796pt}.
(fancyhdr)                You might also make \topmargin smaller to compensate:

(fancyhdr)                \addtolength{\topmargin}{-12.18796pt}.

[14]

Package fancyhdr Warning: \headheight is too small (12.0pt): 
(fancyhdr)                Make it at least 24.18796pt, for example:
(fancyhdr)                \setlength{\headheight}{24.18796pt}.
(fancyhdr)                You might also make \topmargin smaller to compensate:

(fancyhdr)                \addtolength{\topmargin}{-12.18796pt}.

[15 <./Fig14a_new.png> <./Fig14b_new.png> <./Fig14c_new.png> <./Fig14d_new.png>
 <./Fig15a_new.png> <./Fig15b_new.png>]

Package fancyhdr Warning: \headheight is too small (12.0pt): 
(fancyhdr)                Make it at least 24.18796pt, for example:
(fancyhdr)                \setlength{\headheight}{24.18796pt}.
(fancyhdr)                You might also make \topmargin smaller to compensate:

(fancyhdr)                \addtolength{\topmargin}{-12.18796pt}.

[16]

Package fancyhdr Warning: \headheight is too small (12.0pt): 
(fancyhdr)                Make it at least 24.18796pt, for example:
(fancyhdr)                \setlength{\headheight}{24.18796pt}.
(fancyhdr)                You might also make \topmargin smaller to compensate:

(fancyhdr)                \addtolength{\topmargin}{-12.18796pt}.

[17]

Package fancyhdr Warning: \headheight is too small (12.0pt): 
(fancyhdr)                Make it at least 24.18796pt, for example:
(fancyhdr)                \setlength{\headheight}{24.18796pt}.
(fancyhdr)                You might also make \topmargin smaller to compensate:

(fancyhdr)                \addtolength{\topmargin}{-12.18796pt}.

[18]
Underfull \hbox (badness 10000) in alignment at lines 697--697
[][][][] 
 []


Underfull \hbox (badness 10000) in paragraph at lines 827--827

 []


Package fancyhdr Warning: \headheight is too small (12.0pt): 
(fancyhdr)                Make it at least 24.18796pt, for example:
(fancyhdr)                \setlength{\headheight}{24.18796pt}.
(fancyhdr)                You might also make \topmargin smaller to compensate:

(fancyhdr)                \addtolength{\topmargin}{-12.18796pt}.

[19]

Package fancyhdr Warning: \headheight is too small (12.0pt): 
(fancyhdr)                Make it at least 24.18796pt, for example:
(fancyhdr)                \setlength{\headheight}{24.18796pt}.
(fancyhdr)                You might also make \topmargin smaller to compensate:

(fancyhdr)                \addtolength{\topmargin}{-12.18796pt}.

[20]

Package fancyhdr Warning: \headheight is too small (12.0pt): 
(fancyhdr)                Make it at least 24.18796pt, for example:
(fancyhdr)                \setlength{\headheight}{24.18796pt}.
(fancyhdr)                You might also make \topmargin smaller to compensate:

(fancyhdr)                \addtolength{\topmargin}{-12.18796pt}.

[21]

Package fancyhdr Warning: \headheight is too small (12.0pt): 
(fancyhdr)                Make it at least 24.18796pt, for example:
(fancyhdr)                \setlength{\headheight}{24.18796pt}.
(fancyhdr)                You might also make \topmargin smaller to compensate:

(fancyhdr)                \addtolength{\topmargin}{-12.18796pt}.

[22]

Package fancyhdr Warning: \headheight is too small (12.0pt): 
(fancyhdr)                Make it at least 24.18796pt, for example:
(fancyhdr)                \setlength{\headheight}{24.18796pt}.
(fancyhdr)                You might also make \topmargin smaller to compensate:

(fancyhdr)                \addtolength{\topmargin}{-12.18796pt}.

[23]

Package fancyhdr Warning: \headheight is too small (12.0pt): 
(fancyhdr)                Make it at least 24.18796pt, for example:
(fancyhdr)                \setlength{\headheight}{24.18796pt}.
(fancyhdr)                You might also make \topmargin smaller to compensate:

(fancyhdr)                \addtolength{\topmargin}{-12.18796pt}.

[24]

Package fancyhdr Warning: \headheight is too small (12.0pt): 
(fancyhdr)                Make it at least 24.18796pt, for example:
(fancyhdr)                \setlength{\headheight}{24.18796pt}.
(fancyhdr)                You might also make \topmargin smaller to compensate:

(fancyhdr)                \addtolength{\topmargin}{-12.18796pt}.

[25]
Underfull \hbox (badness 1087) in paragraph at lines 1080--1081
\T1/ppl/m/n/9 (+20) Schizo-typy as a Func-tion of Death Anx-i-ety and Mal-adap-
tive Cop-ing. In \T1/ppl/m/it/9 (+20) World Congress of Be-havioural and Cog-ni
-
 []


Underfull \hbox (badness 1205) in paragraph at lines 1080--1081
\T1/ppl/m/it/9 (+20) tive Ther-a-pies\T1/ppl/m/n/9 (+20) ; ANU, Monasch Uni-ver
-sity, Swin-burne Uni-ver-sity: Berlin, Ger-many, 2019. Avail-able on-line: [][
]$https :
 []


Underfull \hbox (badness 10000) in paragraph at lines 1080--1081
\T1/ppl/m/n/9 (+20) / / www . researchgate . net / publication / \ 3 3 2 5 4 3 
8 1 4 _An _ Exploration _ of _ Fear _ of _ Death _ and _ Psychosis _ Proneness 
_ Positive _
 []


Package fancyhdr Warning: \headheight is too small (12.0pt): 
(fancyhdr)                Make it at least 24.18796pt, for example:
(fancyhdr)                \setlength{\headheight}{24.18796pt}.
(fancyhdr)                You might also make \topmargin smaller to compensate:

(fancyhdr)                \addtolength{\topmargin}{-12.18796pt}.

[26] 
AED: lastpage setting LastPage

Package fancyhdr Warning: \headheight is too small (12.0pt): 
(fancyhdr)                Make it at least 24.18796pt, for example:
(fancyhdr)                \setlength{\headheight}{24.18796pt}.
(fancyhdr)                You might also make \topmargin smaller to compensate:

(fancyhdr)                \addtolength{\topmargin}{-12.18796pt}.

[27] ("jimaging-1113344 english.aux")
Package rerunfilecheck Info: File `"jimaging-1113344 english".out' has not chan
ged.
(rerunfilecheck)             Checksum: F187F4B57A12F97C0D978C9D9F4D848C;6288.
 ) 
Here is how much of TeX's memory you used:
 29978 strings out of 479618
 522789 string characters out of 2865026
 1058112 words of memory out of 3000000
 45891 multiletter control sequences out of 15000+200000
 473771 words of font info for 433 fonts, out of 3000000 for 9000
 1141 hyphenation exceptions out of 8191
 126i,14n,130p,3797b,1189s stack positions out of 5000i,500n,10000p,200000b,50000s
{C:/Users/Chris/AppData/Local/Programs/MiKTeX/fonts/enc/dvips/base/8r.enc}<C:
/Users/Chris/AppData/Local/Programs/MiKTeX/fonts/type1/public/amsfonts/cm/cmsy1
0.pfb><C:/Users/Chris/AppData/Local/Programs/MiKTeX/fonts/type1/public/mathpazo
/fplmri.pfb><C:/Users/Chris/AppData/Local/Programs/MiKTeX/fonts/type1/public/am
sfonts/symbols/msam10.pfb><C:/Users/Chris/AppData/Local/Programs/MiKTeX/fonts/t
ype1/urw/palatino/uplb8a.pfb><C:/Users/Chris/AppData/Local/Programs/MiKTeX/font
s/type1/urw/palatino/uplr8a.pfb><C:/Users/Chris/AppData/Local/Programs/MiKTeX/f
onts/type1/urw/palatino/uplri8a.pfb>
Output written on "jimaging-1113344 english.pdf" (27 pages, 769092 bytes).
PDF statistics:
 791 PDF objects out of 1000 (max. 8388607)
 201 named destinations out of 1000 (max. 500000)
 89525 words of extra memory for PDF output out of 106986 (max. 10000000)
