# Supplementary material for: An Ontological Framework to Facilitate Early Detection of ‘Radicalization’ (OFEDR)—A Three World Perspective
Source: J Imaging. 2021 Mar 22;7(3):60. doi: 10.3390/jimaging7030060 (PMC8321290; doi:10.3390/jimaging7030060)
Supplement: Supplementary file 1 [file jimaging-07-00060-s001.zip › jimaging-1113344 final TBS/jimaging-1113344 final/jimaging-1113344 english.out]

\BOOKMARK [1][]{section.1}{\376\377\000I\000n\000t\000r\000o\000d\000u\000c\000t\000i\000o\000n}{}% 1
\BOOKMARK [2][]{subsection.1.1}{\376\377\000T\000e\000r\000r\000o\000r\000\040\000M\000a\000n\000a\000g\000e\000m\000e\000n\000t\000\040\000a\000n\000d\000\040\000T\000e\000r\000r\000o\000r\000i\000s\000m\000\040}{section.1}% 2
\BOOKMARK [2][]{subsection.1.2}{\376\377\000O\000n\000t\000o\000l\000o\000g\000y\000\040\000a\000n\000d\000\040\000P\000o\000p\000p\000e\000r\000'\000s\000\040\000T\000h\000r\000e\000e\000\040\000W\000o\000r\000l\000d\000s}{section.1}% 3
\BOOKMARK [2][]{subsection.1.3}{\376\377\000T\000e\000r\000r\000o\000r\000\040\000M\000a\000n\000a\000g\000e\000m\000e\000n\000t\040\024\000T\000h\000r\000e\000e\000\040\000W\000o\000r\000l\000d\000\040\000O\000n\000t\000o\000l\000o\000g\000y\000\040}{section.1}% 4
\BOOKMARK [2][]{subsection.1.4}{\376\377\000O\000n\000t\000o\000l\000o\000g\000y\000\040\000D\000e\000f\000i\000n\000i\000t\000i\000o\000n}{section.1}% 5
\BOOKMARK [2][]{subsection.1.5}{\376\377\000S\000t\000a\000t\000e\000\040\000o\000f\000\040\000t\000h\000e\000\040\000A\000r\000t}{section.1}% 6
\BOOKMARK [2][]{subsection.1.6}{\376\377\000L\000i\000t\000e\000r\000a\000t\000u\000r\000e\000\040\000S\000e\000a\000r\000c\000h}{section.1}% 7
\BOOKMARK [2][]{subsection.1.7}{\376\377\000H\000y\000p\000o\000t\000h\000e\000s\000i\000s\000\040\000a\000n\000d\000\040\000I\000d\000e\000a\000\040\000o\000f\000\040\000P\000r\000e\000s\000e\000n\000t\000\040\000W\000o\000r\000k}{section.1}% 8
\BOOKMARK [1][]{section.2}{\376\377\000M\000a\000t\000e\000r\000i\000a\000l\000s\000\040\000a\000n\000d\000\040\000M\000e\000t\000h\000o\000d\000s}{}% 9
\BOOKMARK [2][]{subsection.2.1}{\376\377\000S\000a\000m\000p\000l\000e}{section.2}% 10
\BOOKMARK [2][]{subsection.2.2}{\376\377\000D\000a\000t\000a}{section.2}% 11
\BOOKMARK [3][]{subsubsection.2.2.1}{\376\377\000M\000o\000d\000e\000l\000\040\000C\000h\000o\000i\000c\000e\000\040\000a\000n\000d\000\040\000O\000r\000g\000a\000n\000i\000z\000a\000t\000i\000o\000n\000\040\000o\000f\000\040\000D\000a\000t\000a\000\040\000o\000n\000\040\000P\000r\000o\000t\000\351\000g\000\351}{subsection.2.2}% 12
\BOOKMARK [3][]{subsubsection.2.2.2}{\376\377\000T\000e\000s\000t\000\040\000S\000a\000m\000p\000l\000e\000\050\000s\000\051}{subsection.2.2}% 13
\BOOKMARK [2][]{subsection.2.3}{\376\377\000I\000n\000s\000t\000r\000u\000m\000e\000n\000t\000s}{section.2}% 14
\BOOKMARK [2][]{subsection.2.4}{\376\377\000S\000t\000u\000d\000y\000\040\000R\000e\000g\000i\000s\000t\000r\000a\000t\000i\000o\000n}{section.2}% 15
\BOOKMARK [1][]{section.3}{\376\377\000R\000e\000s\000u\000l\000t\000s}{}% 16
\BOOKMARK [2][]{subsection.3.1}{\376\377\000T\000o\000p\000\040\000H\000i\000e\000r\000a\000r\000c\000h\000y\000\040\000o\000f\000\040\000O\000n\000t\000o\000l\000o\000g\000y\000\040}{section.3}% 17
\BOOKMARK [2][]{subsection.3.2}{\376\377\000T\000h\000e\000\040\000F\000i\000v\000e\000\040\000M\000a\000i\000n\000\040\000C\000l\000a\000s\000s\000e\000s\000\040\000I\000B\000B\000B\000-\000C\000P}{section.3}% 18
\BOOKMARK [3][]{subsubsection.3.2.1}{\376\377\000B\000i\000o\000c\000h\000e\000m\000i\000s\000t\000r\000y}{subsection.3.2}% 19
\BOOKMARK [3][]{subsubsection.3.2.2}{\376\377\000B\000e\000h\000a\000v\000i\000o\000r}{subsection.3.2}% 20
\BOOKMARK [3][]{subsubsection.3.2.3}{\376\377\000B\000r\000a\000i\000n}{subsection.3.2}% 21
\BOOKMARK [3][]{subsubsection.3.2.4}{\376\377\000I\000n\000d\000i\000v\000i\000d\000u\000a\000l\000\040\000C\000h\000a\000r\000a\000c\000t\000e\000r\000i\000s\000t\000i\000c\000s}{subsection.3.2}% 22
\BOOKMARK [3][]{subsubsection.3.2.5}{\376\377\000C\000r\000i\000m\000e\000\040\000P\000r\000o\000f\000i\000l\000e\000s}{subsection.3.2}% 23
\BOOKMARK [3][]{subsubsection.3.2.6}{\376\377\000E\000x\000t\000r\000e\000m\000e\000\040\000B\000e\000h\000a\000v\000i\000o\000r}{subsection.3.2}% 24
\BOOKMARK [3][]{subsubsection.3.2.7}{\376\377\000\040\000T\000h\000e\000\040\000R\000e\000l\000a\000t\000i\000o\000n\000s\000h\000i\000p\000s\000\040\000b\000e\000t\000w\000e\000e\000n\000\040\000t\000h\000e\000\040\000I\000B\000B\000B\000\040\000a\000n\000d\000\040\000t\000h\000e\000\040\000C\000P\000s}{subsection.3.2}% 25
\BOOKMARK [2][]{subsection.3.3}{\376\377\000S\000P\000A\000R\000Q\000L\000\040\000Q\000u\000e\000r\000i\000e\000s}{section.3}% 26
\BOOKMARK [2][]{subsection.3.4}{\376\377\000O\000n\000t\000o\000l\000o\000g\000y\000\040\000M\000e\000t\000r\000i\000c\000s}{section.3}% 27
\BOOKMARK [1][]{section.4}{\376\377\000D\000i\000s\000c\000u\000s\000s\000i\000o\000n}{}% 28
\BOOKMARK [2][]{subsection.4.1}{\376\377\000A\000\040\000T\000h\000r\000e\000e\000\040\000W\000o\000r\000l\000d\000\040\000F\000r\000a\000m\000e\000w\000o\000r\000k}{section.4}% 29
\BOOKMARK [2][]{subsection.4.2}{\376\377\000D\000e\000t\000e\000c\000t\000i\000o\000n\000\040\000a\000\040\000R\000a\000r\000e\000\040\000O\000c\000c\000u\000r\000r\000e\000n\000c\000e}{section.4}% 30
\BOOKMARK [2][]{subsection.4.3}{\376\377\000T\000h\000e\000\040\000'\000P\000r\000o\000b\000l\000e\000m\000'\000\040\000o\000f\000\040\000D\000i\000s\000t\000r\000i\000b\000u\000t\000i\000o\000n}{section.4}% 31
\BOOKMARK [2][]{subsection.4.4}{\376\377\000G\000e\000n\000e\000r\000a\000l\000i\000z\000a\000b\000i\000l\000i\000t\000y\000\040}{section.4}% 32
\BOOKMARK [2][]{subsection.4.5}{\376\377\000\040\000P\000r\000o\000h\000i\000b\000i\000t\000i\000o\000n\000,\000\040\000S\000c\000r\000e\000e\000n\000i\000n\000g\000\040\000a\000n\000d\000\040\000N\000O\000T\000\040\000D\000e\000c\000i\000s\000i\000o\000n}{section.4}% 33
\BOOKMARK [2][]{subsection.4.6}{\376\377\000\040\000'\000F\000r\000o\000m\000\040\000I\000n\000d\000i\000v\000i\000d\000u\000a\000l\000s\000\040\000t\000o\000\040\000t\000h\000e\000\040\000L\000e\000v\000e\000l\000\040\000o\000f\000\040\000S\000t\000a\000t\000e\040\031}{section.4}% 34
\BOOKMARK [2][]{subsection.4.7}{\376\377\000A\000s\000s\000u\000m\000p\000t\000i\000o\000n\000s}{section.4}% 35
\BOOKMARK [2][]{subsection.4.8}{\376\377\000L\000i\000m\000i\000t\000a\000t\000i\000o\000n\000s}{section.4}% 36
\BOOKMARK [1][]{section.5}{\376\377\000C\000o\000n\000c\000l\000u\000s\000i\000o\000n\000s}{}% 37
\BOOKMARK [1][]{section.5}{\376\377\000R\000e\000f\000e\000r\000e\000n\000c\000e\000s}{}% 1
