# Supplementary material for: An Ontological Framework to Facilitate Early Detection of ‘Radicalization’ (OFEDR)—A Three World Perspective
Source: J Imaging. 2021 Mar 22;7(3):60. doi: 10.3390/jimaging7030060 (PMC8321290; doi:10.3390/jimaging7030060)
Supplement: Supplementary file 1 [file jimaging-07-00060-s001.zip › jimaging-1113344 final TBS/jimaging-1113344 final/Supplementary.aux]

\relax 
\providecommand\hyper@newdestlabel[2]{}
\bibstyle{Definitions/mdpi}
\providecommand\HyperFirstAtBeginDocument{\AtBeginDocument}
\HyperFirstAtBeginDocument{\ifx\hyper@anchor\@undefined
\global\let\oldcontentsline\contentsline
\gdef\contentsline#1#2#3#4{\oldcontentsline{#1}{#2}{#3}}
\global\let\oldnewlabel\newlabel
\gdef\newlabel#1#2{\newlabelxx{#1}#2}
\gdef\newlabelxx#1#2#3#4#5#6{\oldnewlabel{#1}{{#2}{#3}}}
\AtEndDocument{\ifx\hyper@anchor\@undefined
\let\contentsline\oldcontentsline
\let\newlabel\oldnewlabel
\fi}
\fi}
\global\let\hyper@last\relax 
\gdef\HyperFirstAtBeginDocument#1{#1}
\providecommand\HyField@AuxAddToFields[1]{}
\providecommand\HyField@AuxAddToCoFields[2]{}
\providecommand*\new@tpo@label[2]{}
\citation{NBO2}
\citation{allen}
\citation{geneont,geneont2}
\citation{varo}
\citation{kohler,koehler2}
\citation{EMBL}
\citation{MFOEM}
\citation{MF}
\citation{ONL}
\citation{NIO}
\citation{APAONTO}
\citation{etudo}
\citation{laird,brainmap}
\citation{GTD,START}
\citation{poldrack}
\citation{haendel}
\citation{barhamgi1}
\citation{barhamgi2}
\citation{rodrigues}
\citation{masmoudi}
\citation{mannes}
\citation{galjano}
\citation{ICCT}
\citation{Library}
\citation{kucyi}
\citation{birnbaum}
\citation{kucyi}
\citation{kucyi}
\citation{kucyi}
\citation{kucyi}
\@LN@col{1}
\@LN@col{1}
\@writefile{lot}{\contentsline {table}{\numberline {S1}{\ignorespaces A non-exhaustive example of sources, which may be of relevance for development of an ontology about IBBB's for EA and radicalization.\relax }}{1}{table.caption.1}\protected@file@percent }
\providecommand*\caption@xref[2]{\@setref\relax\@undefined{#1}}
\newlabel{tabA1}{{S1}{1}{A non-exhaustive example of sources, which may be of relevance for development of an ontology about IBBB's for EA and radicalization.\relax }{table.caption.1}{}}
\@LN@col{1}
\@LN@col{1}
\@writefile{lot}{\contentsline {table}{\numberline {S2}{\ignorespaces SPARQL Queries. Values that are not from real data sample are assumed based on peer reviewed publications. *value also given to control group to increase difficulty\relax }}{2}{table.caption.2}\protected@file@percent }
\newlabel{tabB2}{{S2}{2}{SPARQL Queries. Values that are not from real data sample are assumed based on peer reviewed publications. *value also given to control group to increase difficulty\relax }{table.caption.2}{}}
\@writefile{lot}{\contentsline {table}{\numberline {S3}{\ignorespaces Participant characteristics. Pearson correlation coefficient. \relax }}{3}{table.caption.3}\protected@file@percent }
\newlabel{tabA4}{{S3}{3}{Participant characteristics. Pearson correlation coefficient. \relax }{table.caption.3}{}}
\@writefile{lof}{\contentsline {figure}{\numberline {S1}{\ignorespaces Visualization of data gathering procedure related to test data. Images were presented randomly on a display consisting of two images (one neutral, one fetish). It was controled for natural leftward bias.\relax }}{3}{figure.caption.4}\protected@file@percent }
\newlabel{fig1}{{S1}{3}{Visualization of data gathering procedure related to test data. Images were presented randomly on a display consisting of two images (one neutral, one fetish). It was controled for natural leftward bias.\relax }{figure.caption.4}{}}
\bibcite{NBO2}{{1}{2020}{{NBO2 }}{{}}}
\bibcite{allen}{{2}{2020}{{Allen }}{{}}}
\bibcite{geneont}{{3}{2020}{{Geneontology }}{{}}}
\bibcite{geneont2}{{4}{2019}{{Gene Ontology Consoritum }}{{}}}
\bibcite{varo}{{5}{2018}{{Varoq }}{{}}}
\bibcite{kohler}{{6}{2019}{{Kohler }}{{ }}}
\bibcite{koehler2}{{7}{2019}{{Koehler }}{{}}}
\bibcite{EMBL}{{8}{2020}{{EMBL-EBI }}{{}}}
\bibcite{MFOEM}{{9}{2020}{{MFOEM }}{{}}}
\bibcite{MF}{{10}{2020}{{MF }}{{}}}
\bibcite{ONL}{{11}{2020}{{ONL-MSA }}{{}}}
\bibcite{NIO}{{12}{2020}{{NIO }}{{}}}
\bibcite{APAONTO}{{13}{2020}{{APAONTO }}{{}}}
\bibcite{laird}{{14}{2005}{{Laird }}{{}}}
\bibcite{brainmap}{{15}{2015}{{brainmap }}{{}}}
\bibcite{START}{{16}{2019}{{Start }}{{}}}
\bibcite{GTD}{{17}{2019}{{GDT }}{{}}}
\bibcite{poldrack}{{18}{2016}{{Poldrack }}{{}}}
\bibcite{haendel}{{19}{2018}{{Haendel }}{{}}}
\bibcite{barhamgi1}{{20}{2018}{{Barhamgi }}{{}}}
\bibcite{barhamgi2}{{21}{2018}{{Barhambi }}{{}}}
\bibcite{rodrigues}{{22}{2014}{{Rodrigues }}{{}}}
\bibcite{masmoudi}{{23}{2018}{{Masmoudi }}{{}}}
\bibcite{mannes}{{24}{2005}{{Mannes }}{{}}}
\bibcite{galjano}{{25}{2009}{{Galjano }}{{}}}
\bibcite{ICCT}{{26}{2020}{{ ICCT }}{{}}}
\bibcite{Library}{{27}{2020}{{University of Michigan }}{{}}}
\bibcite{birnbaum}{{28}{2011}{{Birnbaum }}{{ }}}
\bibcite{kucyi}{{29}{2020}{{Kucyi }}{{ }}}
\@writefile{toc}{\contentsline {section}{References}{4}{figure.caption.4}\protected@file@percent }
\newlabel{LastPage}{{}{4}{}{page.4}{}}
\xdef\lastpage@lastpage{4}
\xdef\lastpage@lastpageHy{4}
\expandafter\ifx\csname c@page@totc\endcsname\relax\newcounter{page@totc}\fi\setcounter{page@totc}{5}
\gdef \@abspage@last{4}
