# Supplementary material for: An Ontological Framework to Facilitate Early Detection of ‘Radicalization’ (OFEDR)—A Three World Perspective
Source: J Imaging. 2021 Mar 22;7(3):60. doi: 10.3390/jimaging7030060 (PMC8321290; doi:10.3390/jimaging7030060)
Supplement: Supplementary file 1 [file jimaging-07-00060-s001.zip › jimaging-1113344 final TBS/jimaging-1113344 final/Supplementary.tex]

\documentclass[jimaging,article,submit,supfile,pdftex]{Definitions/mdpi} 
% For posting an early version of this manuscript as a preprint, you may use "preprints" as the journal and change "submit" to "accept". The document class line would be, e.g., \documentclass[preprints,article,accept,moreauthors,pdftex]{mdpi}. This is especially recommended for submission to arXiv, where line numbers should be removed before posting. For preprints.org, the editorial staff will make this change immediately prior to posting.

%--------------------
% Class Options:
%--------------------
%----------
% journal
%----------
% Choose between the following MDPI journals:
% acoustics, actuators, addictions, admsci, adolescents, aerospace, agriculture, agriengineering, agronomy, ai, algorithms, allergies, analytica, animals, antibiotics, antibodies, antioxidants, appliedchem, applmech, applmicrobiol, applnano, applsci, arts, asi, atmosphere, atoms, audiolres, automation, axioms, batteries, bdcc, behavsci, beverages, biochem, bioengineering, biologics, biology, biomechanics, biomedicines, biomedinformatics, biomimetics, biomolecules, biophysica, biosensors, biotech, birds, bloods, brainsci, buildings, businesses, cancers, carbon, cardiogenetics, catalysts, cells, ceramics, challenges, chemengineering, chemistry, chemosensors, chemproc, children, civileng, cleantechnol, climate, clinpract, clockssleep, cmd, coatings, colloids, compounds, computation, computers, condensedmatter, conservation, constrmater, cosmetics, crops, cryptography, crystals, curroncol, cyber, dairy, data, dentistry, dermato, dermatopathology, designs, diabetology, diagnostics, digital, disabilities, diseases, diversity, dna, drones, dynamics, earth, ebj, ecologies, econometrics, economies, education, ejihpe, electricity, electrochem, electronicmat, electronics, encyclopedia, endocrines, energies, eng, engproc, entropy, environments, environsciproc, epidemiologia, epigenomes, fermentation, fibers, fire, fishes, fluids, foods, forecasting, forensicsci, forests, fractalfract, fuels, futureinternet, futuretransp, futurepharmacol, futurephys, galaxies, games, gases, gastroent, gastrointestdisord, gels, genealogy, genes, geographies, geohazards, geomatics, geosciences, geotechnics, geriatrics, hazardousmatters, healthcare, hearts, hemato, heritage, highthroughput, histories, horticulturae, humanities, hydrogen, hydrology, hygiene, idr, ijerph, ijfs, ijgi, ijms, ijns, ijtm, ijtpp, immuno, informatics, information, infrastructures, inorganics, insects, instruments, inventions, iot, j, jcdd, jcm, jcp, jcs, jdb, jfb, jfmk, jimaging, jintelligence, jlpea, jmmp, jmp, jmse, jne, jnt, jof, joitmc, jor, journalmedia, jox, jpm, jrfm, jsan, jtaer, jzbg, kidney, land, languages, laws, life, liquids, literature, livers, logistics, lubricants, machines, macromol, magnetism, magnetochemistry, make, marinedrugs, materials, materproc, mathematics, mca, measurements, medicina, medicines, medsci, membranes, metabolites, metals, metrology, micro, microarrays, microbiolres, micromachines, microorganisms, minerals, mining, modelling, molbank, molecules, mps, mti, nanoenergyadv, nanomanufacturing, nanomaterials, ncrna, network, neuroglia, neurolint, neurosci, nitrogen, notspecified, nri, nursrep, nutrients, obesities, oceans, ohbm, onco, oncopathology, optics, oral, organics, osteology, oxygen, parasites, parasitologia, particles, pathogens, pathophysiology, pediatrrep, pharmaceuticals, pharmaceutics, pharmacy, philosophies, photochem, photonics, physchem, physics, physiolsci, plants, plasma, pollutants, polymers, polysaccharides, proceedings, processes, prosthesis, proteomes, psych, psychiatryint, publications, quantumrep, quaternary, qubs, radiation, reactions, recycling, regeneration, religions, remotesensing, reports, reprodmed, resources, risks, robotics, safety, sci, scipharm, sensors, separations, sexes, signals, sinusitis, smartcities, sna, societies, socsci, soilsystems, solids, sports, standards, stats, stresses, surfaces, surgeries, suschem, sustainability, symmetry, systems, taxonomy, technologies, telecom, textiles, thermo, tourismhosp, toxics, toxins, transplantology, traumas, tropicalmed, universe, urbansci, uro, vaccines, vehicles, vetsci, vibration, viruses, vision, water, wevj, women, world 

%---------
% article
%---------
% The default type of manuscript is "article", but can be replaced by: 
% abstract, addendum, article, book, bookreview, briefreport, casereport, comment, commentary, communication, conferenceproceedings, correction, conferencereport, entry, expressionofconcern, extendedabstract, datadescriptor, editorial, essay, erratum, hypothesis, interestingimage, obituary, opinion, projectreport, reply, retraction, review, perspective, protocol, shortnote, studyprotocol, systematicreview, supfile, technicalnote, viewpoint, guidelines, registeredreport, tutorial
% supfile = supplementary materials

%----------
% submit
%----------
% The class option "submit" will be changed to "accept" by the Editorial Office when the paper is accepted. This will only make changes to the frontpage (e.g., the logo of the journal will get visible), the headings, and the copyright information. Also, line numbering will be removed. Journal info and pagination for accepted papers will also be assigned by the Editorial Office.

%------------------
% moreauthors
%------------------
% If there is only one author the class option oneauthor should be used. Otherwise use the class option moreauthors.

%---------
% pdftex
%---------
% The option pdftex is for use with pdfLaTeX. If eps figures are used, remove the option pdftex and use LaTeX and dvi2pdf.

%=================================================================
% MDPI internal commands
\firstpage{1} 
\makeatletter 
\setcounter{page}{\@firstpage} 
\makeatother
\pubvolume{1}
\issuenum{1}
\articlenumber{0}
\pubyear{2021}
\copyrightyear{2020}
%\externaleditor{Academic Editor: Firstname Lastname} % For journal Automation, please change Academic Editor to "Communicated by"
\datereceived{} 
\dateaccepted{} 
\datepublished{} 
\hreflink{https://doi.org/} % If needed use \linebreak
%------------------------------------------------------------------
% The following line should be uncommented if the LaTeX file is uploaded to arXiv.org
%\pdfoutput=1

%=================================================================
% Add packages and commands here. The following packages are loaded in our class file: fontenc, inputenc, calc, indentfirst, fancyhdr, graphicx, epstopdf, lastpage, ifthen, lineno, float, amsmath, setspace, enumitem, mathpazo, booktabs, titlesec, etoolbox, tabto, xcolor, soul, multirow, microtype, tikz, totcount, changepage, paracol, attrib, upgreek, cleveref, amsthm, hyphenat, natbib, hyperref, footmisc, url, geometry, newfloat, caption

%=================================================================
%% Please use the following mathematics environments: Theorem, Lemma, Corollary, Proposition, Characterization, Property, Problem, Example, ExamplesandDefinitions, Hypothesis, Remark, Definition, Notation, Assumption
%% For proofs, please use the proof environment (the amsthm package is loaded by the MDPI class).

%=================================================================
% Full title of the paper (Capitalized)
\Title{Title}

% MDPI internal command: Title for citation in the left column
\Title{An Ontological Framework to Facilitate Early Detection of 'Radicalization' (OFEDR) \textendash A Three World Perspective}
% Author Orchid ID: enter ID or remove command
\newcommand{\orcidauthorA}{0000-0000-0000-000X} % Add \orcidA{} behind the author's name
%\newcommand{\orcidauthorB}{0000-0000-0000-000X} % Add \orcidB{} behind the author's name

% Authors, for the paper (add full first names)
%\Author{Firstname Lastname %$^{1,\dagger,\ddagger}$\orcidA{}, %Firstname Lastname $^{1,\ddagger}$ and %Firstname Lastname $^{2,}$*}

\Author{Linda Wendelberg * $^{1,\ddagger}$\orcidA{https://orcid.org/0000-0002-1339-469X} }
% MDPI internal command: Authors, for metadata in PDF
\AuthorNames{Linda Wendelberg}

% MDPI internal command: Authors, for citation in the left column
\AuthorCitation{Wendelberg, L.}
% If this is a Chicago style journal: Lastname, Firstname, Firstname Lastname, and Firstname Lastname.

\address{%
$^{1}$ \quad  Department of Information Security and Communication Technology, Faculty of Information Technology and Electrical Engineering, Norwegian University of science and technology (NTNU); wendelberg@yahoo.no}
\corres{Correspondence: wendelberg@yahoo.no; Tel.:  +47-48220867 }

\begin{document}
%%%%%%%%%%%%%%%%%%%%%%%%%%%%%%%%%%%%%%%%%%
\setcounter{section}{-1}

%\setcounter{section}{-1}  
\appendixtitles{"no"} % Leave argument "no" if all appendix headings stay EMPTY (then no dot is printed after "Appendix A"). If the appendix sections contain a heading then change the argument to "yes".
\appendixstart
\appendix
%\section{Supplementary Section}
\subsection*{Results from Literature Search}

\begin{table}[H]
\footnotesize
\renewcommand\thetable{S1}
\caption{A non-exhaustive example of sources, which may be of relevance for development of an ontology about IBBB's for EA and radicalization.}\label{tabA1}
\centering
 \tablesize{} %% You can specify the fontsize here, e.g., \tablesize{\footnotesize}. If commented out \small will be used.
\begin{tabular}{ccc}
\toprule
\textbf{Name} &\textbf{Description}	& \textbf{Type}	\\
\midrule
NBO \cite{NBO2} & Neuroscience		& 	Ontology	 \\
Allen Brain Map \cite{allen} &  Neuroscience & Ontology \\
%Brain Tumor & Medical & Ontology \\
Geneontology \cite{geneont, geneont2} & Genes & Ontology \\
Varoquaux, 2018 \cite{varo} & Cognitive & Ontology \\
& Brain Mapping & \\
Monarch Initiative
\cite{kohler, koehler2} & Phenotype & Ontology\\
EMBL \cite{EMBL} & Human  & Ontology \\
 &Disease & \\
MFOEM \cite{MFOEM}  & Emotion & Ontology \\
MF \cite{MF} & Cognition Traits & Ontology\\
& Disease Disorders &\\
ONL-MSA \cite{ONL} & Mental State & Ontology \\
& Assessment & \\
NIO \cite{NIO} & Neuropsychology & Ontology \\
& Brain Area & \\
& Cognitive & \\
APAONTO \cite{APAONTO} & Pscyhology & Ontology \\
Etudo, 2017 \cite{etudo} & Terrorism & Ontology \\
 & & system \\
BrainMap \cite{laird, brainmap}& Neuroscience & Database\\
GTD \cite{GTD,  START} & Terrorism & Database \\
Poldrack, 2016 \cite{poldrack} & Cognitive	& Article	\\
Haendel, 2018 \cite{haendel} & Medicine & Article \\
Barhamgi, 2018 \cite{barhamgi1} & Radicalization & Article\\
&  Social Networks & \\
Barhamgi, 2018 \cite{barhamgi2} & Radicalization & Article\\
& Social Networks & Article\\
Rodrigues, 2014 \cite{rodrigues} & Behavior & Article \\ 
Masmoudi, 2018 \cite{masmoudi} & Radicalization & Article\\
& Online messages & \\
Mannes, 2005 \cite{mannes} & Terrorism & Article \\
Galjano, 2009 \cite{galjano} & Terrorism & Article \\
ICCT\cite{ICCT}  & Counter-Terrorism & Think and \\
& & do tank\\
BOCV \cite{Library} & Research Guide & Library \\
Perspectives on & Terrorism & Journal\\
Terrorism && \\
JD & Radicalization & Journal\\
 Terror Polit Violenc.  & Terrorism & Journal \\
Stud. Confl. & Terrorism & Journal\\
Terror.&&\\
Crit Stud Terror & Terrorism & Journal\\
Behav. Sci. Terror. & Terrorism & Journal\\
Political Aggress. && \\
IJCWT & Terrorism & Journal\\
J. Polic. Intell.& Terrorism & Journal \\ Count. Terror. && \\
\bottomrule
\end{tabular}
\end{table}

\subsection*{SPARQL Query Examples \& Information about Test Samples }
\begin{table}[H]
\tiny
\renewcommand\thetable{S2}
\caption{SPARQL Queries. Values that are not from real data sample are assumed based on peer reviewed publications. *value also given to control group to increase difficulty}\label{tabB2}
\centering
 \tablesize{\footnotesize} %% You can specify the fontsize here, e.g., \tablesize{\footnotesize}. If commented out \small will be used.
\begin{tabular}{ | m{4.6cm} | m{0.8cm} | m{1.6cm} |  m{0.7cm} |m{2.0cm} |m{0.7cm} |} 
%\begin{tabular}{ccccc}
\toprule
\textbf{Query} &\textbf{Real Data}& \textbf{Statistical} &  \textbf{Scientific}	& \textbf{Modification}& \textbf{New }\\

\textbf{} &\textbf{Yes/No} &\textbf{About}  &   \textbf{Evidence} & \textbf{}& \textbf{Score}	\\

& & &    & \textbf{Abstraction}&	\\

\midrule
\textbf{Model I} &&&&&\\
&&No individuals from &&&\\
&&control group was&&&\\
&& detected &&&\\
?individual onto:hasSmallerPupil ?PupilDiameter . & Yes & &  Small&&\\
&&&&less insula&\\
&&&& activation?\cite{kucyi}& Medium\\

?individual onto:hasShorterFixFetishStimuli ?fixationShort . & Yes  && Small&&\\
&&&& different profiles &\\
&&&& for sex\cite{birnbaum}& medium\\

?individual onto:hasLongFixAllStimuli ?fixationLong . & Yes  &       &    Small&& \\
&&&& depend on stimuli &\\
&&&&if familiarity& Moderate/\\
&&&&&Large\\
?individual onto:hasAmbientChangeToPositive ?Ambient . & Yes  &          &   Small &&\\
&&&&few studies with&\\
&&&&evidence acting&\\
&&&&out but exist& small\\

?individual onto:hasFocalChangeToNegative ?Focal . & Yes&           &  Small &&\\
&&&&can relate to sexual&\\
&&&&change=evidence-high& Large\\

?individual onto:hasRadicaleValuesBeliefs ?ValuesBeliefs* & No && Large &&\\
&&&& High evidence & Very/\\
&&&&&Large\\


\textbf{Model II} &&&&&\\
 && No individuals from  & &&\\
&& control group was &&&\\
&&detected &&&\\

 ?individual onto:hasRadicaleValuesBeliefs ?ValuesBeliefs .&No&&Large&&\\
 &&&& high evidence &Large\\
&&&&&Very\\
&&&&&Large\\

?individual onto:hasSmallerPupil ?PupilDiameter . & Yes && Small&& \\
&&&&less insula&\\
&&&& activation?\cite{kucyi}& Medium\\

?individual onto:hasAmbientChangeToPositive ?Ambient . & Yes && Small&& \\
&&&&few studies&\\
&&&& evidence-acting&\\
&&&&out but exist& small\\

?individual onto:hasFocalChangeToNegative ?Focal  & Yes &&Small&&\\
&&&&if use findings&\\
&&&&sexual change& Large\\

\textbf{Model III} &&&&&\\
&& No individuals from &&&\\
&& control group was &&&\\
&&detected&&&\\
?individual onto:hasLowSelf\_Esteem ?SelfEsteem.  & Yes & & Large&&\\
&&&&evidence high&Very\\
&&&&&Large\\

?individual onto:hasProlongAvrLatency ?Latency.  & Yes & &  Medium&& \\
&&&&depend on stimuli type&\\
&&&&not use single variable& small\\

?individual onto:hasAge18-30 ?Age . & Yes && Medium & &\\
&&&&related to terrorism& \\
&&&&some evidence young&\\
&&&&higher sensitivity EA& Medium\\

?individual onto:hasSmallerPupil ?PupilDiameter .  & Yes & & Small&&\\ 
&&&&less insula activation?\cite{kucyi}&Medium\\

\textbf{Model IV} &&&&&\\
&& No individuals from &&&\\
&& control group was &&&\\
?individual onto:hasSmallerPupil ?PupilDiameter . & Yes & detected&Small&& \\
&&&&less insula activation?\cite{kucyi}& Medium\\

?individual onto:hasChangeSerotonin ?Serotonin .& No && && Small\\
&&&&few exact studies EA&\\
&&&&worsens psychiatric&\\
&&&&symptoms & Small\\

?individual onto:hasLowSelf\_Esteem ?SelfEsteem . & Yes && Large &&\\
&&&&high evidence&Very\\
&&&& &Large\\

?individual onto:hasRedBodyAwareness ?BodyAwareness .  & No && Medium&&\\
&&&&consistent with other&\\
&&&&evidence e.g., insula & High\\


\textbf{Model V} &&&&&\\
&& No individuals from &&&\\
&& control group was &&&\\
&&detected&&&\\

?individual onto:hasSmallerPupil ?PupilDiameter . & Yes & &Small&&\\
&&&&less insula activation?\cite{kucyi}&Medium\\

?individual onto:hasHighSelfEsteem ?SelfEsteem . & Yes & &Medium&&\\
&&&&evidence high<low&\\
&&&&different pattern& Medium\\

?individual onto:hasHighExtraversion ?Extraversion . & Yes && Small&&\\
&&&&low evidence&\\
&&&&can be related to high&\\
&&&&self-esteem author& \\
&&&&has some evidence& Small\\

?individual onto:hasInhibition ?Inhibition .& No && Medium &&\\
&&&&important-predict&\\
&&&&overcontrol-more&\\
&&&&serious violence&Medium\\
\bottomrule
\end{tabular}
\end{table}


\begin{table}[ht]
\renewcommand\thetable{S3}
    %\centering
     \caption{Participant characteristics. Pearson correlation coefficient. }\label{tabA4}
\tiny
\begin{tabular}{ |p{2.3cm}||p{1.2cm}||p{1.2cm }||p{1.4cm}||p{3.4cm}||}
\hline
\multicolumn{5}{|c|}{} \\
\textbf{Participant }&\textbf{Experiment}& \textbf{Control}&\textbf{Test}&\textbf{Correlations*}\\ 
\textbf{Characteristics }&\textbf{Mean/SD}& \textbf{Mean/SD}&\textbf{}&\textbf{}\\ 

\hline
&&&&\\
\textbf{PANAS-Negative affect}  &M=20.5& M = 19.1& (t(77)=-.99, & $p<.01$ level: agreeableness\\
\textbf{}  &SD = 6.58& SD = 5.96&p = 0.33)  &-.32, neuroticism .34, self-esteem -.49 \\
&&&&\\
\textbf{PANAS-Positive affect }  &M = 30.3&M=30.67 & (t(77)=.33 & $p<.01$ level: extraversion \\

\textbf{}  &SD=6.7& SD =5.57&p=0.33) &  .44, self-esteem .36 \\
&&&&\\

\textbf{Extraversion}  &M=6.43&M=6.78& (t(78)=.81& $p<.01$ level: self-esteem .29\\

\textbf{}&SD =1.95& SD=1.93&p=.42)& \\

&&&&\\
\textbf{Agreeableness}  &M=7.1& M=6.8& (t(78)=-.75&  $p<.05$ level: neuroticism-\\

\textbf{}  &SD=1.78& SD=1.5 &  p=.46)&.27, self-esteem .26\\
&&&&\\

\textbf{Conscientiousness}  &M=7.0& M=7.2&(t(78)=.46 & $p<.05$ self-esteem .26\\

\textbf{}  &SD = 1.6& SD=1.3& p=.46) &   \\
&&&&\\

\textbf{Neuroticism}  &M=6.28& M=5.7& (t(78)=-1.3& $p<.05$ level: agreeableness-\\

\textbf{}  &SD=2.4&SD=1.67 &, p=.20)& .27, $p<.01$ level: self-esteem -.42 \\
&&&&\\

\textbf{Openness to experience}  &M=6.45& M=7.05& (t(78)=.39& No correlations\\

\textbf{}  &SD=2.46& SD=1.99& p=.70)&\\
&&&&\\

\textbf{Self-Esteem}  &M=27.83&M=28.73 & (t(78)=.82& Correlated with all variables except openness to experience\\

\textbf{}  &SD=4.68&SD=5.12 & p=.42)&    \\

\hline
\end{tabular}
\end{table}


\begin{figure}[h]
\renewcommand\thefigure{S1}
\centering
\includegraphics[width=8 cm]{Nedlastet flytdiagram met600dpi.png}
\caption{Visualization of data gathering procedure related to test data. Images were presented randomly on a display consisting of two images (one neutral, one fetish). It was controled for natural leftward bias.}\label{fig1}
\end{figure}   
\end{paracol}
\let\cleardoublepage\clearpage

%%%%%%%%%%%%%%%%%%%%%%%%%%%%%%%%%%%%%%%%%%
%\end{paracol}
\reftitle{References}

% Please provide either the correct journal abbreviation (e.g. according to the “List of Title Word Abbreviations” http://www.issn.org/services/online-services/access-to-the-ltwa/) or the full name of the journal.
% Citations and References in Supplementary files are permitted provided that they also appear in the reference list here. 

%=====================================
% References, variant A: external bibliography
%=====================================
%\externalbibliography{yes}
%\bibliography{your_external_BibTeX_file}

%=====================================
% References, variant B: internal bibliography
%=====================================
\begin{thebibliography}{999}
% Reference 1
%\bibitem[Author1(year)]{ref-journal}
\reftitle{References}

\bibitem[NBO2 (2020)]{NBO2} BioPortal Neurobehavior Ontology. Available online:http://bioportal.bioontology.org \\ /ontologies/NBO (accessed on 12.07.2020).

\bibitem[Allen (2020)]{allen} Allen Brain Atlas Dataportal. Available online:http:$//help.brain-map.org/display/api/Atlas+Drawings+and+Ontologies$ (accessed on 12.07.2020).

\bibitem[Geneontology (2020)]{geneont}
Ashburner, M.; Ball, C. A.; Blake, J. A.; Botstein, D.; Butler, H.; Cherry, J. M.; Davis, A. P.; Dolinski, K.; Dwight, S. S.; Eppig, J. T.; Harris, M. A.; Hill, D. P.; Issel-Tarver, L.; Kasarskis, A.; Lewis, S.; Matese, J. C.; Richardson, J. E.; Ringwald, M.; Rubin, G. M.; Sherlock, G. Gene ontology: tool for the unification of biology.{ \em Nat Genet.} { \bf 2000}, {\em 25}, 25-29.

\bibitem[Gene Ontology Consoritum (2019)]{geneont2} The Gene Ontology Consortium. The Gene Ontology Resource: 20 years and still GOing strong. { \em Nucleic Acids Res.} { \bf 2019  }, { \em 47}, 330-338.

\bibitem[Varoq (2018)]{varo} Varoquaux, G.; Schwartz, Y.; Poldrack, R. A.; Gauthier, B.; Bzdok, D.; Poline J-B, et al. Atlases of Cognition with Large-Scale Human Brain Mapping. { \em PLoS Comput Biol.} {\bf 2018}, { \em14}, 1-18.

\bibitem[Kohler (2019) ]{kohler} K\"{o}hler, S.;  Carmody, L.; Vasilevsky, N.; Jacobsen, J. O. B. \emph{et al.} Expansion of the Human Phenotype Ontology (HPO) knowledge base and resources. { \em Nucleic Acids Research.} { \bf 2019}, { \em 47}, 1018-1027.

\bibitem[Koehler (2019)]{koehler2} Human Phenotype Ontology (HPO). Available online: https://hpo.jax.org/app/ (accessed on 12.07.2020).

\bibitem[EMBL-EBI (2020)]{EMBL} OLS Ontology Search Human Disease Ontology. Available online: \\ https: $\/\/www.ebi.ac.uk\/ols\/ontologies\/doid$ (accessed on 12.07.2020).

\bibitem[MFOEM (2020)]{MFOEM} Bioportal Emotion Ontology. Available online: \\ http://bioportal.bioontology.org/ontologies/MFOEM (accessed on 12.07.2020).

\bibitem[MF (2020)]{MF} Bioportal Mental Functioning Ontology  Available online: \\ http://bioportal.bioontology.org/ontologies/MF (accessed on 12.07.2020).

\bibitem[ONL-MSA (2020)]{ONL} Bioportal Mental State Assessment. Available online: \\ http://bioportal.bioontology.org/ontologies/ONL-MSA (accessed on 12.07.2020).

\bibitem[NIO (2020)]{NIO} Bioportal Neuropsychological Integrative Ontology.  Available online: \\ http://bioportal.bioontology.org/ontologies/NIO (accessed on 12.07.2020).

\bibitem[APAONTO (2020)]{APAONTO} Bioportal Psychology Ontology (APAONTO). Available online:\\ https://bioportal.bioontology.org/ontologies/\\APAONTO (accessed on 12.07.2020).

\bibitem[Laird (2005)]{laird} Laird, A. R.; Lancaster, J.J.; Fox, P.T. BrainMap.{\em Neuroinform} { \bf   2005}, {\em 3}, 65-77. 

\bibitem[brainmap (2015)]{brainmap} brainmap.org Available online: https://www.brainmap.org/ (accessed on 12.07.2020).

\bibitem[Start (2019)]{START} Global Terrorism Database. Managed by the National Consortium for the Study of Terrorism and Responses to Terrorism (START). { \bf  2009-2019}. University of Maryland.

\bibitem[GDT (2019)]{GTD} Global Terrorism Database. Available online: https://www.start.umd.edu/gtd/ (accessed on 12.07.2020).

\bibitem[Poldrack (2016)]{poldrack} Poldrack, R. A.; Yarkoni, T. From Brain Maps to Cognitive Ontologies: Informatics and the Search for Mental Structure.{ Annu Rev Psychol.}  { \bf 2016 }, { \em 67}, 587-612.

\bibitem[Haendel (2018)]{haendel} Haendel, M. A.; Chute, C. G.; Robinson, P. N. Classification, Ontology, and Precision Medicine. { \em N. Engl J Med.} { \bf 2018}, { \em 379}, 1452-1462.

\bibitem[Barhamgi (2018)]{barhamgi1}Barhamgi, M.; Masmoudi, A.; Lara-Carbrera, R. Camacho, D. Social networks data analysis with semantics: application to the radicalization problem. { \em 	J Amb Intel Hum Comp. } { \bf  2018}, 1-15.

\bibitem[Barhambi (2018)]{barhamgi2} Barhamgi M.; Lara-Cabrera R.; Benslimane D.; Camacho D. Ontology Uses for Radicalisation Detection on Social Networks. In { \em Intelligent Data Engineering and Automated Learning (IDEAL)} Yin H.; Camacho D.; Novais P.; Tall\'{o}n-Ballesteros A. Eds.; Springer Cham: 2018; pp. 3-8. 

\bibitem[Rodrigues (2014)]{rodrigues} Rodr\'iguez, N. D. A.; Cu\'ellar, M. P.; Lilius, J.; Calvo-Flores, M. D. Survey on Ontologies for Human Behavior Recognition. {\em ACM Computing Surveys} { \bf 2014}, { \em 46}, 1-33.
 

\bibitem[Masmoudi (2018)]{masmoudi} Masmoudi, A.; Barhamgi, M.; Faci, N.; Saoud, Z.; Belhajjame, K.; Benslimane, D.; Camacho, D. An Ontology-based Approach for Mining Radicalization Indicators from Online Messages. { \em IEEE 32nd International Conference on Advanced Information Networking and Applications (AINA)}  IEEE: Cracow, Poland, 2018; pp. 609-616.

\bibitem[Mannes (2005)]{mannes} Mannes, A.; Golbeck, J. Building a Terrorism Ontology. {\em SWC Workshop on Ontology Patterns for the Semantic Web}. Springer: Galway, Ireland, { \bf 2005}, pp. 1-12.


\bibitem[Galjano (2009)]{galjano} Galjano, P.; Popovich, V. Theoretical Investigation of Terrorism. Ontology Development. In { \em Information Fusion and Geographic Information Systems. Lecture Notes in Geoinformation and Cartography} Popovich V.V.; Claramunt C.; Schrenk M.; Korolenko K.V. Eds.:  Springer: Berlin, Heidelberg 2009; pp. 227-239.

\bibitem[ ICCT (2020)]{ICCT} The International Centre for Counter-Terrorism \textemdash The Hague (ICCT) Available online: https://icct.nl/ (accessed on 12.07.2020).

\bibitem[University of Michigan (2020)]{Library} University of Michigan. Research Guide. Biomedical Ontologies and Controlled Vocabularies. Available online:  https://guides.lib.umich.edu/ontology (accessed on 12.07.2020)

\bibitem[Birnbaum (2011) ]{birnbaum} Birnbaum G.; Hirschberger G.; Goldenberg J. Desire in the face of death: Terror management, attachment, and sexual motivation. {\em Personal Relationship} { \bf 2011}, { \em 18}, 1-19.

\bibitem[Kucyi (2020) ]{kucyi} Kucyi, A.; Parvizi, J. Pupillary Dynamics Link Spontaneous and Task-Evoked Activations Recorded Directly from Human Insula. {\em J Neurosci.} { \bf 20}, { \em 40}, 6207-6218.

\end{thebibliography}
\let\cleardoublepage\clearpage


\end{document}
